# Supplementary material for: Comparative genomic analyses of nickel, cobalt and vitamin B12 utilization
Source: BMC Genomics. 2009 Feb 10;10:78. doi: 10.1186/1471-2164-10-78 (PMC2667541; doi:10.1186/1471-2164-10-78)
Supplement: Additional file 1 — Ni/Co utilization in bacteria. The table shows the distribution of Ni/Co transporters, Ni-dependent proteins, B12-biosynthesis pathway proteins and Co/B12-dependent proteins in bacteria. [file 1471-2164-10-78-S1.xls]

## Sheet: Sheet1
Table S1. Ni/Co utilization in bacteria
Classification	Organism	Ni/Co utilization	Num. of Ni users	Num. of Co users	NikR	Ni/Co transporters						Ni-dependent proteins					B12 biosynthesis pathway	BtuFCD homologs	B12-dependent isomerase						B12-dependent methyltransferase			B12-dependent dehalogenase	New B12-dependent protein	Co-containing Nitrile Hydratase
						NikABCDE/YntABCDE	HupE/UreJ	UreH	NiCoT	CbiMNQO/NikMNQO/NikKLMQO	Other predicted Co transporters	Urease	[NiFe] hydrogenase	Ni-CODH	CODH/ACS	Superoxide dismutase SodN			MCM/MeaA/ICM	GM	Lysine 5,6 aminomutase	RNR II	DDH	EAL	MetH	B12-dependent methyltransferases	MtrA	CprA
Actinobacteria	Acidothermus cellulolyticus	B	2	3	-	-	-	-	UN	-	-	-	+	-	-	+	-	+	+	-	-	+	-	-	+	-	-	-	-	-
	Actinomyces odontolyticus	-	-	-	-	-	-	-	-	-	-	-	-	-	-	-	-	+	-	-	-	-	-	-	-	-	-	-	-	-
	Arthrobacter aurescens	Ni	1	-	-	-	-	-	Ni	-	-	+	-	-	-	-	-	+	-	-	-	-	-	-	-	-	-	-	-	-
	Arthrobacter sp. FB24	B	1	1	-	-	-	-	Ni	-	-	+	-	-	-	-	-	+	-	-	-	-	-	-	+	-	-	-	-	-
	Bifidobacterium adolescentis	-	-	-	-	-	-	-	-	-	-	-	-	-	-	-	-	+	-	-	-	-	-	-	-	-	-	-	-	-
	Bifidobacterium longum	-	-	-	-	-	-	-	-	-	-	-	-	-	-	-	-	+	-	-	-	-	-	-	-	-	-	-	-	-
	Brevibacterium linens	-	-	-	-	-	-	-	-	-	-	-	-	-	-	-	-	+	-	-	-	-	-	-	-	-	-	-	-	-
	Clavibacter michiganensis	-	-	-	-	-	-	-	-	-	-	-	-	-	-	-	-	+	-	-	-	-	-	-	-	-	-	-	-	-
	Collinsella aerofaciens	B	2	1	+	-	-	-	-	Cbi(MN)QO (UN)	-	-	+ (2)	-	-	-	+	+	-	-	-	-	-	-	+	-	-	-	-	-
	Corynebacterium diphtheriae	B	1	3	-	-	-	-	-	-	-	-	+	-	-	-	+	+	+ (2)	-	-	-	-	-	+	-	-	-	-	-
	Corynebacterium efficiens	B	1	3	-	-	-	-	-	-	-	+	-	-	-	-	-	+	+ (2)	-	-	-	-	-	+	-	-	-	-	-
	Corynebacterium glutamicum	B	1	3	-	-	-	-	-	-	-	+	-	-	-	-	-	+	+ (2)	-	-	-	-	-	+	-	-	-	-	-
	Corynebacterium jeikeium	-	-	-	-	-	-	-	-	-	-	-	-	-	-	-	-	+	-	-	-	-	-	-	-	-	-	-	-	-
	Frankia alni	B	3	8	-	-	-	-	UN	-	CbtE	+	+ (2)	-	-	-	+	+	+ (4)	-	-	+ (2)	-	+	+	-	-	-	-	-
	Frankia sp. CcI3	B	3	6	-	-	-	-	UN	-	CbtE	+	+ (2)	-	-	-	+	+	+ (4)	-	-	+	-	-	+	-	-	-	-	-
	Janibacter sp.	B	1	7	-	-	-	-	-	NikMN1QO (UN)	CbtE	-	-	-	-	+	+	+	+ (4)	-	+	+	-	-	+	-	-	-	-	-
	Kineococcus radiotolerans	Ni	1	-	-	-	-	-	UN	-	-	+	-	-	-	-	-	+	-	-	-	-	-	-	-	-	-	-	-	-
	Leifsonia xyli	-	-	-	-	-	-	-	-	-	-	-	-	-	-	-	-	+	-	-	-	-	-	-	-	-	-	-	-	-
	Mycobacterium avium	B	1	4	-	-	-	-	UN	-	CbtE, CbtG	-	+	-	-	-	+	+	+ (3)	-	-	-	-	-	+	-	-	-	-	-
	Mycobacterium bovis	B	1	4	-	-	-	-	UN	-	CbtG	+	-	-	-	-	+	-	+ (2)	-	-	+	-	-	+	-	-	-	-	-
	Mycobacterium gilvum	B	3	5	-	-	-	-	-	NikMN1QO (UN)	CbtE (2)	+ (2)	-	-	-	+	+	+	+ (3)	-	-	-	+	-	+	-	-	-	-	+ (2)
	Mycobacterium leprae	Co	-	3	-	-	-	-	-	-	-	-	-	-	-	-	-	-	+ (2)	-	-	-	-	-	+	-	-	-	-	-
	Mycobacterium smegmatis	B	5	8	-	-	-	-	-	NikMN1QO (UN)	CbtE	+ (2)	+ (3)	-	-	-	+	+	+ (3)	-	-	-	+ (3)	+	+	-	-	-	-	+ (2)
	Mycobacterium sp.	B	2	6	-	-	-	-	-	NikMN1QO (UN)	+CbtE	+	+	-	-	-	+	-	+ (3)	-	-	+	+	-	+	-	-	-	-	+
	Mycobacterium tuberculosis	B	1	4	-	-	-	-	UN	-	CbtG	+	-	-	-	-	+	-	+ (2)	-	-	+	-	-	+	-	-	-	-	-
	Mycobacterium ulcerans	B	1	5	-	-	-	-	-	-	CbtE, CbtG	+	-	-	-	-	+	-	+ (3)	-	-	-	-	+	+	-	-	-	-	-
	Mycobacterium vanbaalenii	B	5	7	-	-	-	-	-	NikMN1QO (UN)	CbtE (2)	+	+ (3)	-	-	+	+	-	+ (3)	-	-	+	+	+	+	-	-	-	-	+ (3)
	Nocardia farcinica	B	1	5	-	-	-	-	UN	-	CbtE	+	-	-	-	-	+	+	+ (3)	-	-	-	-	+	+	-	-	-	-	+
	Nocardioides sp.	B	1	11	-	-	-	-	UN	NikMN1QO (UN)	CbtE	-	-	-	-	+	+	-	+ (7)	-	+	+	-	+	+	-	-	-	-	-
	Propionibacterium acnes	Co	-	4	-	-	-	-	-	CbiMNQO (Co)	-	-	-	-	-	-	+	+	+ (2)	-	+	+	-	-	-	-	-	-	-	-
	Rhodococcus sp.	B	3	4	-	-	-	-	UN	NikMN1QO (UN)	CbtE	+	+ (2)	-	-	-	+	+	+ (2)	-	-	-	-	+	+	-	-	-	-	+
	Rubrobacter xylanophilus	Co	-	2	-	-	-	Ni	-	-	CbtE	-	-	-	-	-	+	+	+	-	-	+	-	-	-	-	-	-	-	+
	Saccharopolyspora erythraea	B	5	4	-	-	-	-	Co	NikMN1QO (UN)	-	+ (3)	+	-	-	+	+	+	+ (2)	-	-	+	-	-	+	-	-	-	-	-
	Salinispora arenicola	B	1	6	-	-	-	-	-	CbiMNQO (UN), NikMN1QO (UN)	-	-	-	-	-	+	+	+	+ (2)	+	+	+	-	-	+	-	-	-	-	-
	Salinispora tropica	B	1	5	-	-	-	-	-	CbiMNQO (UN), NikMN1QO (UN)	-	-	-	-	-	+	+	+	+ (2)	-	+	+	-	-	+	-	-	-	-	-
	Streptomyces avermitilis	B	4	6	-	-	-	-	UN (2)	Nik(MN1)QO (UN)	CbtE	+ (2)	+	-	-	+	+	+	+ (3)	-	-	+	-	+	+	-	-	-	-	-
	Streptomyces coelicolor	B	3	5	-	-	-	-	-	Nik(MN1)QO (UN), CbiMNQO (Co)	-	+ (2)	-	-	-	+	+	+	+ (3)	-	-	+	-	-	+	-	-	-	-	-
	Thermobifida fusca	Co	-	5	-	-	-	-	-	-	CbtE	-	-	-	-	-	+	+	+ (3)	-	-	+	-	-	+	-	-	-	-	-
	Tropheryma whipplei	-	-	-	-	-	-	-	-	-	-	-	-	-	-	-	-	-	-	-	-	-	-	-	-	-	-	-	-	-
	marine actinobacterium PHSC20C1	-	-	-	-	-	-	-	-	-	-	-	-	-	-	-	-	+	-	-	-	-	-	-	-	-	-	-	-	-
Bacteroidetes	Algoriphagus sp.	Co	-	5	-	-	-	-	-	-	-	-	-	-	-	-	-	+	+ (3)	-	-	-	-	+	+	-	-	-	-	-
	Bacteroides caccae	Co	-	4	-	-	-	-	-	-	-	-	-	-	-	-	-	+	+ (2)	-	-	+	-	-	+	-	-	-	-	-
	Bacteroides capillosus	Co	-	9	-	-	-	-	-	CbiMNQO (Co)	-	-	-	-	-	-	+	+	+	-	-	+	-	+ (3)	+	+ (3)	-	-	-	-
	Bacteroides fragilis	Co	-	6	-	-	-	-	-	-	CbtD (2)	-	-	-	-	-	+	+	+ (2)	-	-	+	-	-	+	+ (2)	-	-	-	-
	Bacteroides ovatus	Co	-	5	-	-	-	-	-	-	-	-	-	-	-	-	-	+	+ (2)	-	-	+	-	-	+	+	-	-	-	-
	Bacteroides thetaiotaomicron	Co	-	5	-	-	-	-	-	-	-	-	-	-	-	-	-	+	+ (2)	-	-	+	-	-	+	+	-	-	-	-
	Bacteroides uniformis	Co	-	4	-	-	-	-	-	-	CbtD	-	-	-	-	-	+	+	+ (2)	-	-	+	-	-	+	-	-	-	-	-
	Bacteroides vulgatus	Co	-	5	-	-	-	-	-	-	CbtD	-	-	-	-	-	+	+	+ (2)	-	-	+	-	-	+	+	-	-	-	-
	Candidatus Sulcia muelleri	-	-	-	-	-	-	-	-	-	-	-	-	-	-	-	-	-	-	-	-	-	-	-	-	-	-	-	-	-
	Croceibacter atlanticus	Co	-	3	-	-	-	-	-	-	-	-	-	-	-	-	-	+	+ (3)	-	-	-	-	-	-	-	-	-	-	-
	Cytophaga hutchinsonii	B	1	2	-	-	-	+	-	-	-	+	-	-	-	-	-	+	-	-	-	-	-	+	+	-	-	-	-	-
	Dokdonia donghaensis	Co	-	3	-	-	-	-	-	-	-	-	-	-	-	-	-	+	+ (2)	-	-	-	-	-	+	-	-	-	-	-
	Flavobacteria bacterium	Co	-	3	-	-	-	-	-	-	-	-	-	-	-	-	-	+	+ (2)	-	-	-	-	-	+	-	-	-	-	-
	Flavobacteriales bacterium	Co	-	5	-	-	-	-	-	-	-	-	-	-	-	-	-	+	+ (3)	-	-	+	-	-	+	-	-	-	-	-
	Flavobacterium johnsoniae	B	2	4	-	-	-	Ni	-	-	-	+	+	-	-	-	-	+	+ (3)	-	-	-	-	-	+	-	-	-	-	-
	Flavobacterium psychrophilum	Co	-	2	-	-	-	-	-	-	-	-	-	-	-	-	-	+	+ (2)	-	-	-	-	-	-	-	-	-	-	-
	Gramella forsetii	Co	-	5	-	-	-	-	-	-	-	-	-	-	-	-	-	+	+ (3)	-	-	+	-	-	+	-	-	-	-	-
	Leeuwenhoekiella blandensis	Co	-	5	-	-	-	-	-	-	-	-	-	-	-	-	-	+	+ (2)	-	-	+	-	+	+	-	-	-	-	-
	Microscilla marina	Co	-	4	-	-	-	-	-	-	-	-	-	-	-	-	-	+	+ (3)	-	-	-	-	-	+	-	-	-	-	-
	Parabacteroides distasonis	B	1	4	+	-	-	-	-	-	CbtD	-	+	-	-	-	+	+	+ (2)	-	-	+	-	-	+	-	-	-	-	-
	Parabacteroides merdae	Co	-	4	+	-	-	-	-	-	CbtD (2)	-	-	-	-	-	+	+	+ (2)	-	-	+	-	-	+	-	-	-	-	-
	Pedobacter sp. BAL39	Co	-	1	-	-	-	-	-	-	-	-	-	-	-	-	-	+	-	-	-	-	-	-	+	-	-	-	-	-
	Polaribacter dokdonensis	Co	-	4	-	-	-	-	-	-	-	-	-	-	-	-	-	+	+ (3)	-	-	-	-	-	+	-	-	-	-	-
	Polaribacter irgensii	B	1	3	-	-	-	-	-	-	-	-	-	-	-	+	-	+	+ (3)	-	-	-	-	-	-	-	-	-	-	-
	Porphyromonas gingivalis	Co	-	4	-	-	-	-	-	-	CbtD	-	-	-	-	-	+	+	+ (2)	-	+	+	-	-	-	-	-	-	-	-
	Psychroflexus torquis	B	1	4	-	-	-	-	-	-	-	-	-	-	-	+	-	+	+ (4)	-	-	-	-	-	-	-	-	-	-	-
	Robiginitalea biformata	B	1	5	-	-	-	-	-	-	-	-	+	-	-	-	-	+	+ (3)	-	-	+	-	-	+	-	-	-	-	-
	Salinibacter ruber	Co	-	4	-	-	-	-	-	-	-	-	-	-	-	-	-	+	+ (3)	-	-	+	-	-	-	-	-	-	-	-
	Tenacibaculum sp.	Co	-	4	-	-	-	-	-	-	-	-	-	-	-	-	-	+	+ (3)	-	-	-	-	-	+	-	-	-	-	-
	unidentified eubacterium SCB49	Co	-	3	-	-	-	-	-	-	-	-	-	-	-	-	-	+	+ (2)	-	-	-	-	-	+	-	-	-	-	-
Chlorobi	Chlorobium chlorochromatii	B	1	4	-	-	-	-	-	Nik(MN3) (Ni)	-	-	+	-	-	-	-	+	+ (2)	-	-	+	-	-	+	-	-	-	-	-
	Chlorobium ferrooxidans	B	2	4	+	-	-	-	-	Nik(MN3)QO (Ni)	-	-	+ (2)	-	-	-	-	+	+ (2)	-	-	+	-	-	+	-	-	-	-	-
	Chlorobium limicola	B	2	4	+	-	-	-	-	Nik(MN3)QO (Ni), CbiMNQO (Co)	-	-	+ (2)	-	-	-	+	+	+ (2)	-	-	+	-	-	+	-	-	-	-	-
	Chlorobium phaeobacteroides	B	3	4	+	-	-	-	-	Nik(MN3)QO (Ni)	-	-	+ (2)	+	-	-	-	+	+ (2)	-	-	+	-	-	+	-	-	-	-	-
	Chlorobium tepidum	B	2	3	+	-	-	-	-	CbiMNQO (Co)	-	-	+ (2)	-	-	-	+	+	+	-	-	+	-	-	+	-	-	-	-	-
	Pelodictyon luteolum	B	1	4	-	-	-	-	-	NikMN2QO (Ni)	-	-	+	-	-	-	-	+	+ (2)	-	-	+	-	-	+	-	-	-	-	-
	Pelodictyon phaeoclathratiforme	B	2	4	-	-	-	-	-	Nik(MN3)QO (Ni)	-	-	+ (2)	-	-	-	-	+	+ (2)	-	-	+	-	-	+	-	-	-	-	-
	Prosthecochloris aestuarii	B	2	3	+	-	-	-	-	NikK1ML1QO (Ni)	-	-	+ (2)	-	-	-	+	+	+	-	-	+	-	-	+	-	-	-	-	-
	Prosthecochloris vibrioformis	Co	-	4	-	-	-	-	-	-	-	-	-	-	-	-	-	+	+ (2)	-	-	+	-	-	+	-	-	-	-	-
Chlamydiae	Candidatus Protochlamydia amoebophila	-	-	-	-	-	-	-	-	-	-	-	-	-	-	-	-	-	-	-	-	-	-	-	-	-	-	-	-	-
	Chlamydia muridarum	-	-	-	-	-	-	-	-	-	-	-	-	-	-	-	-	-	-	-	-	-	-	-	-	-	-	-	-	-
	Chlamydia trachomatis	-	-	-	-	-	-	-	-	-	-	-	-	-	-	-	-	-	-	-	-	-	-	-	-	-	-	-	-	-
	Chlamydophila abortus	-	-	-	-	-	-	-	-	-	-	-	-	-	-	-	-	-	-	-	-	-	-	-	-	-	-	-	-	-
	Chlamydophila caviae	-	-	-	-	-	-	-	-	-	-	-	-	-	-	-	-	-	-	-	-	-	-	-	-	-	-	-	-	-
	Chlamydophila felis	-	-	-	-	-	-	-	-	-	-	-	-	-	-	-	-	-	-	-	-	-	-	-	-	-	-	-	-	-
	Chlamydophila pneumoniae	-	-	-	-	-	-	-	-	-	-	-	-	-	-	-	-	-	-	-	-	-	-	-	-	-	-	-	-	-
Cyanobacteria	Acaryochloris marina	B	3	3	-	-	Co (2), UN	-	-	-	-	+	+	-	-	+	+	+	-	-	-	+	-	-	+ (2)	-	-	-	-	+
	Anabaena variabilis	B	3	2	-	-	Co	-	-	CbiMNQO (Co), Nik(MN1)QO (Ni)	-	+	+ (2)	-	-	-	+	+	-	-	-	+	-	-	+	-	-	-	-	-
	Crocosphaera watsonii	B	2	1	-	-	-	-	-	NikMN1Q (UN)	-	-	+	-	-	+	+	-	-	-	-	-	-	-	+	-	-	-	-	-
	Cyanothece sp.	B	2	1	-	-	Co	-	-	NikMN1Q (UN)	-	-	+ (2)	-	-	-	+	+	-	-	-	-	-	-	+	-	-	-	-	-
	Gloeobacter violaceus	Co	-	1	-	-	-	-	Co	NikMN1QO (UN)	-	-	-	-	-	-	+	+	-	-	-	-	-	-	+	-	-	-	-	-
	Leptolyngbya valderiana	-	-	-	-	-	-	-	-	-	-	-	-	-	-	-	-	-	-	-	-	-	-	-	-	-	-	-	-	-
	Lyngbya sp.	B	3	1	-	-	-	-	-	CbiMNQO (Co), NikK3L2MQO (Ni)	-	+	+ (2)	-	-	-	+	-	-	-	-	-	-	-	+	-	-	-	-	-
	Nodularia spumigena	B	3	2	-	-	-	-	-	CbiMNQO (Co), Nik(MN1)Q (Ni)	-	+	+ (2)	-	-	-	+	+	-	-	-	+	-	-	+	-	-	-	-	-
	Nostoc punctiforme	B	2	2	-	-	Co	-	-	Nik(MN1)QO (UN)	-	+	+	-	-	-	+	+	-	-	-	+	-	-	+	-	-	-	-	-
	Nostoc sp.	B	3	2	-	-	Co	-	-	CbiMNQO (Co), Nik(MN1)QO (Ni)	-	+	+ (2)	-	-	-	+	+	-	-	-	+	-	-	+	-	-	-	-	-
	Prochlorococcus marinus	B	2	2	-	-	Co	Ni	-	-	-	+	-	-	-	+	+	-	-	-	-	+	-	-	+	-	-	-	-	-
	Synechococcus elongatus	Co	-	2	-	-	Co	-	-	-	-	-	-	-	-	-	+	-	-	-	-	+	-	-	+	-	-	-	-	-
	Synechococcus sp.	B	1	2	-	-	Co	-	-	NikK3L2MQ (Ni)	-	+	-	-	-	-	+	+	-	-	-	+	-	-	+	-	-	-	-	-
	Synechocystis sp.	B	2	1	-	-	Co	-	-	NikK3L2MQO (Ni)	-	+	+	-	-	-	+	+	-	-	-	-	-	-	+	-	-	-	-	-
	Thermosynechococcus elongatus	B	1	2	-	-	-	-	-	CbiMNQO (Co), NikK3L2M (Ni)	-	+	-	-	-	-	+	-	-	-	-	+	-	-	+	-	-	-	-	-
	Trichodesmium erythraeum	B	3	3	-	-	Co	-	-	NikK3L2MQO (Ni)	-	+	+	-	-	+	+	-	-	-	-	+	-	-	+ (2)	-	-	-	-	-
Firmicutes/Bacillales	Bacillus amyloliquefaciens	Ni	1	-	-	-	-	-	-	-	-	+	-	-	-	-	-	+	-	-	-	-	-	-	-	-	-	-	-	-
	Bacillus anthracis	Co	-	1	-	-	-	-	-	-	-	-	-	-	-	-	-	+	-	-	-	-	-	-	+	-	-	-	-	-
	Bacillus cereus	B	1	1	-	-	-	-	Ni	-	-	+	-	-	-	-	-	+	-	-	-	-	-	-	+	-	-	-	-	-
	Bacillus clausii	Co	-	1	-	-	-	-	-	-	-	-	-	-	-	-	-	+	-	-	-	-	-	-	+	-	-	-	-	-
	Bacillus coagulans	B	1	3	-	-	-	Ni (2)	-	-	-	+	-	-	-	-	-	+	+	-	-	+	-	-	+	-	-	-	-	-
	Bacillus halodurans	B	1	5	-	Ni (2)	-	-	-	-	-	+	-	-	-	-	-	+	+ (3)	-	-	+	-	-	+	-	-	-	-	-
	Bacillus licheniformis	B	-	1	-	Ni	-	-	-	-	-	-	-	-	-	-	-	+	-	-	-	-	-	-	+	-	-	-	-	-
	Bacillus pumilus	B	-	1	-	Ni (2)	-	-	-	-	-	-	-	-	-	-	-	+	-	-	-	-	-	-	+	-	-	-	-	-
	Bacillus sp. NRRL	Co	-	5	-	-	-	-	-	-	-	-	-	-	-	-	-	+	+ (3)	-	-	+	-	-	+	-	-	-	-	-
	Bacillus subtilis	Ni	1	-	-	-	-	-	-	-	-	+	-	-	-	-	-	+	-	-	-	-	-	-	-	-	-	-	-	-
	Bacillus thuringiensis	Co	-	1	-	-	-	-	-	-	-	-	-	-	-	-	-	+	-	-	-	-	-	-	+	-	-	-	-	-
	Bacillus weihenstephanensis	Co	-	1	-	-	-	-	-	-	-	-	-	-	-	-	-	+	-	-	-	-	-	-	+	-	-	-	-	-
	Exiguobacterium sibiricum	Ni	-	-	-	Ni	-	-	-	-	-	-	-	-	-	-	-	+	-	-	-	-	-	-	-	-	-	-	-	-
	Geobacillus kaustophilus	B	1	5	-	-	-	Ni (2)	-	CbiMNQO (Co)	-	+	-	-	-	-	+	+	+ (3)	-	-	+	-	-	+	-	-	-	-	-
	Geobacillus thermodenitrificans	Co	-	5	-	-	-	-	-	CbiMNQO (Co)	-	-	-	-	-	-	+	+	+ (3)	-	-	+	-	-	+	-	-	-	-	-
	Listeria innocua	Co	-	2	-	-	-	-	-	CbiMNQO (Co)	-	-	-	-	-	-	+	+	-	-	-	-	+	+	-	-	-	-	-	-
	Listeria monocytogenes	Co	-	2	-	-	-	-	-	CbiMNQO (Co)	-	-	-	-	-	-	+	+	-	-	-	-	+	+	-	-	-	-	-	-
	Listeria welshimeri	Co	-	2	-	-	-	-	-	CbiMNQO (Co)	-	-	-	-	-	-	+	+	-	-	-	-	+	+	-	-	-	-	-	-
	Oceanobacillus iheyensis	-	-	-	-	-	-	-	-	-	-	-	-	-	-	-	-	+	-	-	-	-	-	-	-	-	-	-	-	-
	Paenibacillus larvae	Co	-	3	-	-	-	-	-	CbiMNQO (Co)	-	-	-	-	-	-	+	+	-	-	-	+	-	+	+	-	-	-	-	-
	Pasteuria nishizawae	-	-	-	-	-	-	-	-	-	-	-	-	-	-	-	-	-	-	-	-	-	-	-	-	-	-	-	-	-
	Staphylococcus aureus	Ni	1	-	-	Ni	-	-	UN	-	-	+	-	-	-	-	-	+	-	-	-	-	-	-	-	-	-	-	-	-
	Staphylococcus epidermidis	Ni	1	-	-	Ni	-	-	-	-	-	+	-	-	-	-	-	+	-	-	-	-	-	-	-	-	-	-	-	-
	Staphylococcus haemolyticus	-	-	-	-	-	-	-	UN	-	-	-	-	-	-	-	-	+	-	-	-	-	-	-	-	-	-	-	-	-
	Staphylococcus saprophyticus	Ni	1	-	-	-	-	-	-	-	-	+	-	-	-	-	-	+	-	-	-	-	-	-	-	-	-	-	-	-
Firmicutes/Clostridia	Alkaliphilus metalliredigens	B	4	11	-	Ni (2)	-	-	-	NikMQOL1 (UN), CbiMQO (UN)	-	-	-	+ (3)	+	-	+	+	+	+	+ (2)	+	-	+	+	+ (3)	-	-	+	-
	Alkaliphilus oremlandii	Co	-	6	-	-	-	-	-	CbiMNQO (Co)	-	-	-	-	-	-	+	+	+	-	+ (2)	+	-	+	+	-	-	-	-	-
	Anaerostipes caccae	Co	-	1	-	-	-	-	-	Nik(MN3)QO (UN), CbiMNQO (Co)	-	-	-	-	-	-	+	+	-	-	-	-	-	-	+	-	-	-	-	-
	Caldicellulosiruptor saccharolyticus	B	3	1	-	-	-	-	-	NikMN2QO (Ni)	-	+	+	+	-	-	-	+	-	-	-	-	-	-	-	+	-	-	-	-
	Carboxydothermus hydrogenoformans	B	8	4	-	-	-	-	-	CbiMNQO (Co), NikMN1QO (UN)	-	-	+ (2)	+ (5)	+	-	+	+	+ (2)	+	-	+	-	-	-	-	-	-	-	-
	Clostridium acetobutylicum	B	3	3	-	-	-	-	-	Nik(MN2)QO (UN), CbiMNQO (Co)	-	-	+	+ (2)	-	-	+	+	-	-	-	+	-	+	+	-	-	-	-	-
	Clostridium beijerincki	B	3	4	-	-	-	-	-	Nik(MN2)QO (Ni), CbiQOMN (Co)	-	-	+	+ (2)	-	-	+	+	-	-	-	+	-	-	+ (2)	+	-	-	-	-
	Clostridium bolteae	B	2	1	-	Ni	-	-	-	-	-	-	-	+ (2)	-	-	+	+	-	-	-	-	-	-	+	-	-	-	-	-
	Clostridium botulinum	B	2	2	-	-	-	-	-	CbiMNQ (Co)	-	-	+	+	-	-	+	+	-	-	-	-	-	-	+	+	-	-	-	-
	Clostridium butyricum	B	-	1	-	Ni	-	-	-	Nik(MN3)QO (UN), CbiQOMN (Co)	-	-	-	-	-	-	+	+	-	-	-	-	-	-	+	-	-	-	-	-
	Clostridium cellulolyticum	B	4	3	-	-	-	-	-	CbiMNQO (Co), Nik(MN3)QO (UN)	-	-	+ (2)	+ (2)	-	-	+	+	-	-	-	+	-	-	+	+	-	-	-	-
	Clostridium difficile	B	3	6	-	-	-	-	-	CbiMNQO (Co)	-	-	-	+ (2)	+	-	+	+	-	-	+	+	-	+	+	+	-	+	-	-
	Clostridium kluyveri	B	1	2	-	-	-	-	-	Nik(MN2)QO (UN), CbiMNQO (Co)	-	-	-	+	-	-	+	+	-	-	-	-	+	-	+	-	-	-	-	-
	Clostridium leptum	Co	-	3	-	-	-	-	-	-	-	-	-	-	-	-	-	+	-	-	-	+	-	-	+	+	-	-	-	-
	Clostridium novyi	B	1	1	-	-	-	-	-	CbiMNQO (UN)	-	-	-	+	-	-	+	+	-	-	-	-	-	-	+	-	-	-	-	-
	Clostridium perfringens	Co	-	2	-	-	-	-	-	CbiMNQO (UN)	-	-	-	-	-	-	+	+	-	-	-	-	+	+	-	-	-	-	-	-
	Clostridium phytofermentans	B	2	2	-	-	-	-	-	CbiQOMN (Co), Nik(MN3)QO (Ni)	-	+	+	-	-	-	+	+	-	-	-	-	-	+	+	-	-	-	-	-
	Clostridium tetani	B	1	4	-	Co (2)	-	-	-	CbiMQ (Co), CbiN	-	-	-	+	-	-	+	+	-	+	-	+	-	+	+	-	-	-	-	-
	Clostridium thermocellum	B	3	3	-	-	-	-	-	Nik(MN3)QO (UN)	-	+	+	+	-	-	-	+	-	-	-	+	-	-	+	+	-	-	-	-
	Desulfitobacterium hafniense	B	10	21	-	Co	-	-	-	CbiMNQO (Co)	-	-	+ (5)	+ (4)	+	-	+	+	+	+	-	+	-	+	+	+ (15)	-	+ (1, 7 in DCB-2)	-	-
	Desulfotomaculum reducens	B	1	4	-	-	-	-	-	CbiMNQO (Co), NikMN1QO (UN)	-	-	-	+	-	-	+	-	+	+	-	-	-	+	+	-	-	-	-	-
	Dorea longicatena	Co	-	2	-	-	-	-	-	-	-	-	-	-	-	-	+	+	-	-	-	-	-	-	+	+	-	-	-	-
	Epulopiscium sp.	B	1	1	-	-	-	-	-	-	-	+	-	-	-	-	+	+	-	-	-	-	-	-	-	+	-	-	-	-
	Eubacterium siraeum	Co	-	1	-	-	-	-	-	-	-	-	-	-	-	-	-	-	-	-	-	-	-	-	+	-	-	-	-	-
	Eubacterium ventriosum	Co	-	1	-	-	-	-	-	Nik(MN3)QO (UN)	-	-	-	-	-	-	-	-	-	-	-	-	-	-	+	-	-	-	-	-
	Faecalibacterium prausnitzii	Co	-	1	-	-	-	-	-	-	-	-	-	-	-	-	+	+	-	-	-	-	-	-	+	-	-	-	-	-
	Halothermothrix orenii	B	1	7	-	-	-	-	-	-	-	-	+	-	-	-	-	+	-	+	+	+	-	-	+	+ (2)	-	-	+	-
	Moorella thermoacetica	B	4	9	-	-	-	-	-	CbiMNQO (Co), Nik(MN2)QO (UN)	-	-	+	+ (2)	+	-	+	+	-	-	-	+	-	-	+	+ (7)	-	-	-	-
	Pelotomaculum thermopropionicum	B	1	4	-	-	-	-	-	NikMN1 (Ni), CbiMQO (Co)	-	-	+	-	-	-	+	-	+	+	-	+	-	-	+	-	-	-	-	-
	Peptostreptococcus micros	-	-	-	-	-	-	-	-	-	-	-	-	-	-	-	-	+	-	-	-	-	-	-	-	-	-	-	-	-
	Ruminococcus gnavus	B	1	2	-	-	-	-	-	CbiMNQO (Co)	-	-	-	+	-	-	+	+	-	-	-	-	+	-	+	-	-	-	-	-
	Ruminococcus obeum	B	3	2	-	-	-	-	-	Nik(MN2)QO (UN)	-	-	-	+	+ (2)	-	+	+	-	-	-	-	+	-	+	-	-	-	-	-
	Ruminococcus torques	B	1	1	-	-	-	-	-	CbiMNQO (Co)	-	-	-	+	-	-	+	-	-	-	-	-	-	-	+	-	-	-	-	-
	Syntrophomonas wolfei	Co	-	2	-	-	-	-	-	-	-	-	-	-	-	-	-	+	-	-	-	-	-	-	+	+	-	-	-	-
	Thermoanaerobacter sp. X514	B	-	6	+	-	-	-	-	NikMN2QO (Ni), CbiMNQO (Co)	-	-	-	-	-	-	+	+	+	-	+	+	+	-	+	-	-	-	+	-
	Thermoanaerobacter pseudethanolicus	B	-	5	+	-	-	-	-	NikMN2QO (Ni), CbiMNQO (Co)	-	-	-	-	-	-	+	+	+	-	+	+	-	-	+	-	-	-	+	-
	Thermoanaerobacter tengcongensis	B	3	7	+	-	-	-	-	NikMN2QO (Ni), NikMN2 (Ni)	-	-	+ (2)	+	-	-	-	+	+ (2)	-	+ (2)	+	-	-	+	-	-	-	+	-
	Thermosinus carboxydivorans	B	7	3	-	-	-	-	-	Nik(MN3)QO (UN), CbiMNQ (UN)	-	-	+ (5)	+ (2)	-	-	+	+	+	+	-	+	-	-	-	-	-	-	-	-
Firmicutes/Lactobacillales	Enterococcus faecalis	Co	-	1	-	-	-	-	-	-	-	-	-	-	-	-	-	+	-	-	-	-	-	+	-	-	-	-	-	-
	Enterococcus faecium	-	-	-	-	-	-	-	-	-	-	-	-	-	-	-	-	+	-	-	-	-	-	-	-	-	-	-	-	-
	Lactobacillus acidophilus	Co	-	1	-	-	-	-	-	-	-	-	-	-	-	-	-	+	-	-	-	+	-	-	-	-	-	-	-	-
	Lactobacillus brevis	Co	-	2	-	-	-	-	UN	-	-	-	-	-	-	-	-	+	-	-	-	+	+	-	-	-	-	-	-	-
	Lactobacillus casei	Co	-	1	-	-	-	-	-	-	-	-	-	-	-	-	-	-	-	-	-	+	-	-	-	-	-	-	-	-
	Lactobacillus delbrueckii	Co	-	1	-	-	-	-	-	-	-	-	-	-	-	-	-	-	-	-	-	+	-	-	-	-	-	-	-	-
	Lactobacillus gasseri	Co	-	1	-	-	-	-	-	-	-	-	-	-	-	-	-	-	-	-	-	+	-	-	-	-	-	-	-	-
	Lactobacillus johnsonii	-	-	-	-	-	-	-	-	-	-	-	-	-	-	-	-	-	-	-	-	-	-	-	-	-	-	-	-	-
	Lactobacillus plantarum	-	-	-	-	-	-	-	-	Nik(MN2)QO (UN)	-	-	-	-	-	-	-	+	-	-	-	-	-	-	-	-	-	-	-	-
	Lactobacillus reuteri	Co	-	1	-	-	-	-	-	CbiMNQO (Co)	-	-	-	-	-	-	+	+	-	-	-	-	+	-	-	-	-	-	-	-
	Lactobacillus sakei	-	-	-	-	-	-	-	-	Nik(MN2)QO (UN)	-	-	-	-	-	-	-	+	-	-	-	-	-	-	-	-	-	-	-	-
	Lactobacillus salivarius	-	-	-	-	-	-	-	-	-	-	-	-	-	-	-	-	-	-	-	-	-	-	-	-	-	-	-	-	-
	Lactococcus lactis	-	-	-	-	-	-	-	-	-	-	-	-	-	-	-	-	+	-	-	-	-	-	-	-	-	-	-	-	-
	Leuconostoc mesenteroides	-	-	-	-	-	-	-	UN	-	-	-	-	-	-	-	-	-	-	-	-	-	-	-	-	-	-	-	-	-
	Oenococcus oeni	-	-	-	-	-	-	-	-	-	-	-	-	-	-	-	-	-	-	-	-	-	-	-	-	-	-	-	-	-
	Pediococcus pentosaceus	-	-	-	-	-	-	-	UN	-	-	-	-	-	-	-	-	-	-	-	-	-	-	-	-	-	-	-	-	-
	Streptococcus agalactiae	Ni	-	-	-	Ni	-	-	-	-	-	-	-	-	-	-	-	+	-	-	-	-	-	-	-	-	-	-	-	-
	Streptococcus gordonii	-	-	-	-	-	-	-	-	-	-	-	-	-	-	-	-	+	-	-	-	-	-	-	-	-	-	-	-	-
	Streptococcus mutans	-	-	-	-	-	-	-	-	-	-	-	-	-	-	-	-	+	-	-	-	-	-	-	-	-	-	-	-	-
	Streptococcus pneumoniae	-	-	-	-	-	-	-	-	-	-	-	-	-	-	-	-	+	-	-	-	-	-	-	-	-	-	-	-	-
	Streptococcus pyogenes	-	-	-	-	-	-	-	-	-	-	-	-	-	-	-	-	+	-	-	-	-	-	-	-	-	-	-	-	-
	Streptococcus sanguinis	B	-	2	-	Ni	-	-	-	CbiMNQO (Co)	-	-	-	-	-	-	+	+	-	-	-	-	+	+	-	-	-	-	-	-
	Streptococcus suis	-	-	-	-	-	-	-	-	-	-	-	-	-	-	-	-	+	-	-	-	-	-	-	-	-	-	-	-	-
	Streptococcus thermophilus	Ni	1	-	-	-	-	-	-	Nik(MN2)QO (Ni)	-	+	-	-	-	-	-	+	-	-	-	-	-	-	-	-	-	-	-	-
	Symbiobacterium thermophilum	Co	-	7	-	-	-	-	-	-	-	-	-	-	-	-	-	+	+ (2)	-	+	+	-	+	+	-	-	-	+	-
Firmicutes/Mollicutes	Aster yellows witches'-broom phytoplasma	-	-	-	-	-	-	-	-	-	-	-	-	-	-	-	-	-	-	-	-	-	-	-	-	-	-	-	-	-
	Eubacterium dolichum	-	-	-	-	-	-	-	-	-	-	-	-	-	-	-	-	+	-	-	-	-	-	-	-	-	-	-	-	-
	Mesoplasma florum	-	-	-	-	-	-	-	-	-	-	-	-	-	-	-	-	-	-	-	-	-	-	-	-	-	-	-	-	-
	Mycoplasma agalactiae	-	-	-	-	-	-	-	-	-	-	-	-	-	-	-	-	-	-	-	-	-	-	-	-	-	-	-	-	-
	Mycoplasma capricolum	-	-	-	-	-	-	-	-	-	-	-	-	-	-	-	-	-	-	-	-	-	-	-	-	-	-	-	-	-
	Mycoplasma gallisepticum	-	-	-	-	-	-	-	-	-	-	-	-	-	-	-	-	-	-	-	-	-	-	-	-	-	-	-	-	-
	Mycoplasma genitalium	-	-	-	-	-	-	-	-	-	-	-	-	-	-	-	-	-	-	-	-	-	-	-	-	-	-	-	-	-
	Mycoplasma hyopneumoniae	-	-	-	-	-	-	-	-	-	-	-	-	-	-	-	-	-	-	-	-	-	-	-	-	-	-	-	-	-
	Mycoplasma mobile	-	-	-	-	-	-	-	-	-	-	-	-	-	-	-	-	-	-	-	-	-	-	-	-	-	-	-	-	-
	Mycoplasma mycoides	-	-	-	-	-	-	-	-	-	-	-	-	-	-	-	-	-	-	-	-	-	-	-	-	-	-	-	-	-
	Mycoplasma penetrans	-	-	-	-	-	-	-	-	-	-	-	-	-	-	-	-	-	-	-	-	-	-	-	-	-	-	-	-	-
	Mycoplasma pneumoniae	-	-	-	-	-	-	-	-	-	-	-	-	-	-	-	-	-	-	-	-	-	-	-	-	-	-	-	-	-
	Mycoplasma pulmonis	-	-	-	-	-	-	-	-	-	-	-	-	-	-	-	-	-	-	-	-	-	-	-	-	-	-	-	-	-
	Mycoplasma synoviae	-	-	-	-	-	-	-	-	-	-	-	-	-	-	-	-	-	-	-	-	-	-	-	-	-	-	-	-	-
	Onion yellows phytoplasma	-	-	-	-	-	-	-	-	-	-	-	-	-	-	-	-	-	-	-	-	-	-	-	-	-	-	-	-	-
	Ureaplasma parvum	Ni	1	-	-	-	-	-	-	-	-	+	-	-	-	-	-	+	-	-	-	-	-	-	-	-	-	-	-	-
	Ureaplasma urealyticum	Ni	1	-	-	-	-	-	-	-	-	+	-	-	-	-	-	+	-	-	-	-	-	-	-	-	-	-	-	-
Acidobacteria	Acidobacteria bacterium Ellin345	B	1	3	-	-	-	Ni	-	-	-	-	+	-	-	-	-	+	+	-	-	+	-	-	+	-	-	-	-	-
	Solibacter usitatus	B	3	8	+	-	-	Ni	-	Nik(MN1)QO (Ni)	-	-	+ (3)	-	-	-	-	+	+ (3)	-	-	+	-	+	+	+ (2)	-	-	-	-
Aquificae	Aquifex aeolicus	Ni	3	-	-	-	Ni	-	-	-	-	-	+ (3)	-	-	-	-	-	-	-	-	-	-	-	-	-	-	-	-	-
	Hydrogenobaculum sp. Y04AAS1	Ni	2	-	+	-	-	-	Ni	-	-	-	+ (2)	-	-	-	-	-	-	-	-	-	-	-	-	-	-	-	-	-
Planctomycetes	Blastopirellula marina	Co	-	2	-	-	-	-	-	NikK2	-	-	-	-	-	-	-	+	-	-	-	+	-	-	+	-	-	-	-	-
	Rhodopirellula baltica	Co	-	2	-	-	-	-	-	NikK2	-	-	-	-	-	-	-	-	-	-	-	+	-	-	+	-	-	-	-	-
	Planctomyces maris	B	1	3	-	-	-	-	-	NikK2	-	-	+	-	-	-	-	+	-	-	-	-	-	+	+	+	-	-	-	-
Chloroflexi	Chloroflexus aggregans	B	2	5	-	-	-	-	-	CbiMNQO (Co)	-	-	+ (2)	-	-	-	+	+	+ (3)	-	-	+	-	-	+	-	-	-	-	-
	Chloroflexus aurantiacus	B	2	5	-	-	-	-	-	CbiMNQO (Co), Nik(MN1)QO (UN)	-	-	+ (2)	-	-	-	+	+	+ (3)	-	-	+	-	-	+	-	-	-	-	-
	Dehalococcoides ethenogenes	B	5	22	-	-	-	-	-	-	-	-	+ (3)	-	+ (2)	-	-	+	-	-	-	+ (3)	-	-	-	-	-	+ (19)	-	-
	Dehalococcoides sp.	B	4	35	-	-	-	-	-	-	-	-	+ (3)	-	+	-	-	+	-	-	-	+ (3)	-	-	-	-	-	+ (32)	-	-
	Roseiflexus sp.	B	2	6	-	-	-	-	-	CbiMNQO (UN), Nik(MN1) (UN), NikQO (UN)	-	-	+ (2)	-	-	-	+	+	+ (3)	-	-	+	-	-	+	-	-	-	+	-
	Herpetosiphon aurantiacus	B	1	4	-	-	-	-	-	-	-	+	-	-	-	-	-	+	+	-	-	+	-	+	+	-	-	-	-	-
	Roseiflexus castenholzii	B	3	6	-	-	-	-	-	Nik(MN1)Q (UN), NikO	-	-	+ (3)	-	-	-	+	+	+ (3)	-	-	+	-	-	+	-	-	-	+	-
Deinococcus-Thermus	Deinococcus geothermalis	Co	-	4	-	-	-	-	Co	-	-	-	-	-	-	-	+	+	+ (2)	-	-	+	-	-	+	-	-	-	-	-
	Deinococcus radiodurans	B	1	4	-	-	Ni	-	-	-	-	+	-	-	-	-	-	+	+ (2)	-	-	+	-	-	+	-	-	-	-	-
	Thermus thermophilus	Co	-	3	-	-	-	-	Co	-	-	-	-	-	-	-	+	+	+	-	-	+	-	-	+	-	-	-	-	-
Fusobacteria	Fusobacterium nucleatum	B	-	4	-	Ni	-	-	-	NikK1	CbtF	-	-	-	-	-	+	+	-	+	+	-	-	+	+	-	-	-	-	-
Thermotogae	Thermosipho melanesiensis	Co	-	6	-	-	-	-	-	CbiMNQO (Co)	-	-	-	-	-	-	+	+	+	-	+ (2)	+	-	-	+	-	-	-	+	-
	Thermotoga lettingae	Co	-	5	-	-	-	-	-	-	-	-	-	-	-	-	-	+	+	-	+	+	-	-	+	-	-	-	+	-
	Thermotoga maritima	Co	-	2	-	-	-	-	-	-	-	-	-	-	-	-	-	+	-	-	-	+	-	-	+	-	-	-	-	-
	Thermotoga petrophila	Co	-	2	-	-	-	-	-	-	-	-	-	-	-	-	-	+	-	-	-	+	-	-	+	-	-	-	-	-
	Fervidobacterium nodosum	Co	-	5	-	-	-	-	-	-	-	-	-	-	-	-	-	+	+	-	+ (2)	+	-	-	+	-	-	-	-	-
	Petrotoga mobilis	Co	-	6	-	-	-	-	-	-	-	-	-	-	-	-	-	+	+	-	+ (2)	+	-	-	+	-	-	-	+	-
Lentisphaerae	Lentisphaera araneosa	Co	-	2	-	-	-	-	-	-	-	-	-	-	-	-	-	+	-	-	-	-	-	+	+	-	-	-	-	-
	Victivallis vadensis	Co	-	2	-	-	-	-	-	-	CbtX	-	-	-	-	-	+	+	-	-	-	-	-	-	+	+	-	-	-	-
candidate division TM7	candidate division TM7 isolate TM7a	Co	-	1	-	-	-	-	-	CbiMN (UN)	-	-	-	-	-	-	+	-	-	-	-	-	-	-	+	-	-	-	-	-
	candidate division TM7 isolate TM7b	-	-	-	-	-	-	-	-	-	-	-	-	-	-	-	-	-	-	-	-	-	-	-	-	-	-	-	-	-
	candidate division TM7 isolate TM7c	-	-	-	-	-	-	-	-	-	-	-	-	-	-	-	-	-	-	-	-	-	-	-	-	-	-	-	-	-
Verrucomicrobia	Opitutaceae bacterium TAV2	B	1	6	-	-	-	-	-	-	-	+	-	-	-	-	-	+	+ (2)	-	-	+	-	+	+	+	-	-	-	-
Proteobacteria/others	Magnetococcus sp.	B	5	3	-	-	-	-	-	CbiK1(ML1)QO (Co)	-	+	+ (4)	-	-	-	+	-	+	-	-	+	-	-	+	-	-	-	-	-
	Mariprofundus ferrooxydans	B	1	2	-	-	-	Ni	-	-	-	-	+	-	-	-	-	+	-	-	-	+	-	-	+	-	-	-	-	-
Proteobacteria/alpha/others	Acidiphilium cryptum	B	1	2	-	-	-	-	Ni	-	-	-	+	-	-	-	-	+	-	-	-	+	-	-	+	-	-	-	-	+
	Aurantimonas sp.	B	1	5	-	-	Ni, Co	-	-	-	-	+	-	-	-	-	+	+	+ (2)	-	-	+	-	-	+	+	-	-	-	+
	Azorhizobium caulinodans	B	3	7	-	-	Ni	-	-	-	CbtC, CbtE	+	+ (2)	-	-	-	+	+	+ (3)	-	-	+ (2)	-	+	+	-	-	-	-	+
	Bartonella bacilliformis	-	-	-	-	-	-	-	-	-	-	-	-	-	-	-	-	+	-	-	-	-	-	-	-	-	-	-	-	-
	Bartonella henselae	-	-	-	-	-	-	-	-	-	-	-	-	-	-	-	-	+	-	-	-	-	-	-	-	-	-	-	-	-
	Bartonella quintana	-	-	-	-	-	-	-	-	-	-	-	-	-	-	-	-	+	-	-	-	-	-	-	-	-	-	-	-	-
	Bradyrhizobium japonicum	B	4	5	+	-	-	-	Ni (2)	-	CbtC	+	+ (3)	-	-	-	+	+	+ (2)	-	-	+	-	+	+	-	-	-	-	+
	Bradyrhizobium sp. BTAi1	B	7	6	+	-	Ni, Co, UN	-	Ni, UN	-	-	+ (3)	+ (4)	-	-	-	+	-	+ (2)	-	-	+	-	+ (2)	+	-	-	-	-	+
	Brucella abortus	B	2	3	+	Ni	-	-	-	NikK1ML1QO (Ni)	CbtAB	+ (2)	-	-	-	-	+	+	+	-	-	+	-	-	+	-	-	-	-	-
	Brucella melitensis	B	2	3	+	Ni	-	-	-	NikK1ML1QO (Ni)	CbtAB	+ (2)	-	-	-	-	+	+	+	-	-	+	-	-	+	-	-	-	-	-
	Brucella ovis	B	2	3	+	Ni	-	-	-	NikK1ML1QO (Ni)	CbtAB	+ (2)	-	-	-	-	+	+	+	-	-	+	-	-	+	-	-	-	-	-
	Brucella suis	B	2	3	+	Ni	-	-	-	NikK1ML1QO (Ni)	CbtAB	+ (2)	-	-	-	-	+	+	+	-	-	+	-	-	+	-	-	-	-	-
	Caulobacter crescentus	Co	-	4	-	-	-	-	-	-	-	-	-	-	-	-	-	+	+ (3)	-	-	-	-	-	+	-	-	-	-	-
	Caulobacter sp.	Co	-	6	+	-	-	-	-	-	-	-	-	-	-	-	-	+	+ (3)	-	-	+	-	+	+	-	-	-	-	-
	Dinoroseobacter shibae	B	1	5	-	-	UN	-	-	-	CbtAB	+	-	-	-	-	+	+	+ (2)	-	-	+ (2)	-	-	+	-	-	-	-	+
	Erythrobacter litoralis	Co	-	2	-	-	-	-	-	NikK2	-	-	-	-	-	-	-	+	+	-	-	-	-	-	+	-	-	-	-	-
	Erythrobacter sp.	Co	-	2	-	-	-	-	-	NikK2	-	-	-	-	-	-	-	+	+	-	-	-	-	-	+	-	-	-	-	-
	Fulvimarina pelagi	B	1	4	-	-	Ni	-	-	-	CbtAB	+	-	-	-	-	+	+	+	-	-	+	-	+	+	-	-	-	-	-
	Gluconobacter oxydans	Co	-	1	-	-	-	-	-	-	-	-	-	-	-	-	-	+	-	-	-	-	-	-	+	-	-	-	-	-
	Granulibacter bethesdensis	B	1	2	-	-	-	-	UN	-	CbtE	+	-	-	-	-	+	-	-	-	-	-	-	+	+	-	-	-	-	-
	Hyphomonas neptunium	Co	-	5	-	-	-	-	-	-	-	-	-	-	-	-	-	+	+ (3)	-	-	+	-	-	+	-	-	-	-	-
	Jannaschia sp.	B	1	9	-	-	-	-	-	NikK1L1	-	+	-	-	-	-	+	+	+ (2)	-	-	+ (2)	-	+	+	-	-	+ (3)	-	-
	Labrenzia aggregata	B	4	6	-	-	Ni, UN	-	-	-	CbtC	+	+ (3)	-	-	-	+	+	+ (3)	-	-	+	-	-	+	+	-	-	-	+
	Loktanella vestfoldensis	B	1	6	+	-	Co	-	-	NikK3L2MQO (UN)	-	+	-	-	-	-	+	+	+ (2)	-	-	+ (2)	-	-	+	+	-	-	-	-
	Magnetospirillum magneticum	B	4	6	-	-	-	-	-	CbiMNQO (UN), NikK1ML1QO (UN)	-	-	+ (4)	-	-	-	+	-	+ (2)	-	-	+ (2)	-	-	+	-	+	-	-	-
	Magnetospirillum magnetotacticum	B	5	10	-	-	UN	-	-	Nik(MN1) (UN), NikK1ML1QO (Ni), CbiMNQO (Co), NikK2	CbtAB	+ (2)	+ (3)	-	-	-	+	+	+ (3)	-	-	+ (2)	-	+	+ (2)	+ (2)	-	-	-	-
	Maricaulis maris	Co	-	3	-	-	-	-	-	-	-	-	-	-	-	-	-	+	+ (2)	-	-	-	-	-	+	-	-	-	-	-
	Mesorhizobium loti	B	1	6	-	-	Ni	-	-	-	CbtAB	+	-	-	-	-	+	+	+ (2)	-	-	+	+	-	+	+	-	-	-	+
	Mesorhizobium sp.	B	1	5	-	-	Ni	-	-	-	-	+	-	-	-	-	-	+	+ (2)	-	-	+ (2)	-	-	+	-	-	-	-	-
	Methylobacterium chloromethanicum CM4	B	3	7	-	-	-	-	-	NikK2 (2)	CbtAB	+ (3)	-	-	-	-	+	+	+ (3)	-	-	+	-	+	+	+	-	-	-	-
	Methylobacterium extorquens	B	3	6	-	-	-	-	-	NikK2 (2)	CbtAB	+ (3)	-	-	-	-	+	+	+ (3)	-	-	+	-	+	+	-	-	-	-	-
	Methylobacterium sp. 4-46	B	1	6	-	-	UN	-	-	NikK2	CbtAB	+	-	-	-	-	+	+	+ (3)	-	-	+	-	+	+	-	-	-	-	+
	Nitrobacter hamburgensis	Co	-	4	-	-	-	-	-	-	-	-	-	-	-	-	-	+	+ (2)	-	-	+	-	-	+	-	-	-	-	-
	Nitrobacter sp.	Co	-	4	-	-	-	-	-	-	-	-	-	-	-	-	-	+	+ (2)	-	-	+	-	-	+	-	-	-	-	-
	Nitrobacter winogradskyi	Co	-	4	-	-	-	-	-	-	-	-	-	-	-	-	-	+	+ (2)	-	-	+	-	-	+	-	-	-	-	-
	Novosphingobium aromaticivorans	Co	-	2	-	-	-	-	Co	NikK2	-	-	-	-	-	-	+	+	+	-	-	-	-	-	+	-	-	-	-	-
	Oceanicaulis alexandrii	Co	-	3	-	-	-	-	-	-	-	-	-	-	-	-	-	+	+ (2)	-	-	-	-	-	+	-	-	-	-	-
	Oceanicola batsensis	B	2	5	-	-	UN	-	-	-	CbtC	+ (2)	-	-	-	-	+	+	+ (2)	-	-	+ (2)	-	-	-	+	-	-	-	+
	Oceanicola granulosus	B	1	4	-	-	Co	-	-	-	-	+	-	-	-	-	+	+	+	-	-	+ (2)	-	-	+	-	-	-	-	-
	Ochrobactrum anthropi	B	2	3	-	-	Ni (2)	-	-	NikK2	CbtAB	+ (2)	-	-	-	-	+	+	+	-	-	+	-	-	+	-	-	-	-	-
	Paracoccus denitrificans	B	3	5	-	-	Ni (2), UN	-	-	-	CbtAB	+	+ (2)	-	-	-	+	+	+ (2)	-	-	+ (2)	-	-	+	-	-	-	-	-
	Parvibaculum lavamentivorans	Co	-	5	-	-	-	-	-	-	-	-	-	-	-	-	-	+	+ (2)	-	-	+ (2)	-	-	+	-	-	-	-	-
	Parvularcula bermudensis	Co	-	2	-	-	-	-	-	-	-	-	-	-	-	-	-	+	-	-	-	+	-	-	+	-	-	-	-	-
	Rhodobacter sphaeroides	B	3	6	+	-	Ni	-	-	NikK1ML1QO (Ni)	CbtC	+	+ (2)	-	-	-	+	+	+ (2)	-	-	+ (2)	-	-	+	+	-	-	-	-
	Rhodobacterales bacterium	B	1	6	-	-	UN	-	-	-	CbtAB	+	-	-	-	-	+	+	+ (2)	-	-	+ (2)	-	-	+	+	-	-	-	-
	Rhodopseudomonas palustris CGA009	B	2	6	+	-	-	+	Co	-	-	+	+	-	-	-	+	+	+ (2)	-	-	+	-	+	+	+	-	-	-	+
	Rhodopseudomonas palustris BisB18	B	6	6	+	-	-	-	-	NikK1ML1QO (Ni), CbiK1ML1QO (Co)	CbtE	+	+ (4)	+	-	-	+	+	+ (2)	-	-	+	-	+	+	+	-	-	-	+
	Rhodospirillum rubrum	B	4	6	-	Ni	-	-	-	NikK1ML1 (UN), NikQO	CbtC	-	+ (3)	+	-	-	+	+	+ (3)	-	-	+ (2)	-	+	+	-	-	-	-	-
	Roseobacter denitrificans	B	1	7	-	-	-	-	-	-	CbtC	+	-	-	-	-	+	+	+ (2)	-	-	+ (2)	-	-	+	+	-	+	-	+
	Roseobacter sp.	B	1	7	-	-	-	-	-	-	CbtC	+	-	-	-	-	+	+	+ (2)	-	-	+ (2)	-	-	-	+	-	+ (2)	-	+
	Roseovarius nubinhibens	Co	-	5	-	-	-	-	-	-	CbtC	-	-	-	-	-	+	+	+ (2)	-	-	+ (2)	-	-	-	+	-	-	-	-
	Roseovarius sp. 217	B	2	5	-	-	UN	-	-	-	CbtAB	+ (2)	-	-	-	-	+	+	+ (3)	-	-	+	-	-	-	+	-	-	-	+
	Roseovarius sp. HTCC2601	B	4	7	-	-	-	-	-	CbiK1ML1QO (Co)	-	+ (2)	+ (2)	-	-	-	+	+	+ (2)	-	-	+ (2)	-	+	+	+	-	-	-	-
	Sagittula stellata	B	3	5	+	-	-	-	-	NikK1ML1QO (UN)	-	+	+ (2)	-	-	-	+	+	+ (2)	-	-	+ (2)	-	-	+	-	-	-	-	-
	Silicibacter pomeroyi	B	1	8	-	-	-	-	-	-	CbtAB	+	-	-	-	-	+	-	+ (2)	-	-	+ (2)	-	-	-	+	-	+ (3)	-	+
	Silicibacter sp.	B	1	6	-	-	-	-	-	-	CbtAB	+	-	-	-	-	+	-	+ (2)	-	-	+	-	-	+	+	-	+	-	+
	Sphingomonas sp.	Co	-	2	-	-	-	-	-	-	-	-	-	-	-	-	-	+	+	-	-	-	-	-	+	-	-	-	-	-
	Sphingomonas wittichii	Co	-	2	-	-	-	-	-	-	-	-	-	-	-	-	-	+	+	-	-	-	-	-	+	-	-	-	-	-
	Sphingopyxis alaskensis	B	1	2	-	-	-	Ni	-	-	-	-	+	-	-	-	-	+	+	-	-	-	-	-	+	-	-	-	-	-
	Sulfitobacter sp.	B	1	6	-	-	-	-	-	-	CbtC	+	-	-	-	-	+	+	+ (2)	-	-	+ (2)	-	-	-	+	-	+	-	+
	Xanthobacter autotrophicus	B	3	8	-	-	Ni, UN	-	-	-	CbtAB, CbtC	+	+ (2)	-	-	-	+	+	+ (5)	-	-	+	-	+	+	-	-	-	-	-
	Zymomonas mobilis	Co	-	1	-	-	-	-	-	-	-	-	-	-	-	-	-	+	-	-	-	-	-	-	+	-	-	-	-	-
	alpha proteobacterium HTCC2255	Co	-	5	-	-	Co, UN	-	-	-	-	-	-	-	-	-	+	+	+	-	-	+	-	-	+	+	-	+	-	-
Proteobacteria/alpha/Rhizobiaceae	Agrobacterium tumefaciens	B	1	3	-	-	UN	-	-	-	CbtAB	+	-	-	-	-	+	+	+	-	-	+	-	-	+	-	-	-	-	-
	Rhizobium etli	B	1	3	-	-	UN	-	-	-	CbtE	+	-	-	-	-	+	+	+	-	-	+	-	-	+	-	-	-	-	+
	Rhizobium leguminosarum	B	1	4	-	-	UN	-	-	-	CbtAB, CbtE	+	-	-	-	-	+	+	+	-	-	+	-	+	+	-	-	-	-	+ (2)
	Sinorhizobium medicae	B	1	5	-	-	UN	-	-	-	-	+	-	-	-	-	+	+	+ (2)	-	-	+	-	-	+	+	-	-	-	+
	Sinorhizobium meliloti	B	1	4	-	-	-	-	-	-	CbtC	+	-	-	-	-	+	+	+	-	-	+	-	-	+	+	-	-	-	+
Proteobacteria/alpha/Rickettsiales	Anaplasma marginale	-	-	-	-	-	-	-	-	-	-	-	-	-	-	-	-	-	-	-	-	-	-	-	-	-	-	-	-	-
	Anaplasma phagocytophilum	-	-	-	-	-	-	-	-	-	-	-	-	-	-	-	-	-	-	-	-	-	-	-	-	-	-	-	-	-
	Candidatus Pelagibacter ubique	-	-	-	-	-	-	-	-	-	-	-	-	-	-	-	-	-	-	-	-	-	-	-	-	-	-	-	-	-
	Ehrlichia canis	-	-	-	-	-	-	-	-	-	-	-	-	-	-	-	-	-	-	-	-	-	-	-	-	-	-	-	-	-
	Ehrlichia chaffeensis	-	-	-	-	-	-	-	-	-	-	-	-	-	-	-	-	-	-	-	-	-	-	-	-	-	-	-	-	-
	Ehrlichia ruminantium	-	-	-	-	-	-	-	-	-	-	-	-	-	-	-	-	-	-	-	-	-	-	-	-	-	-	-	-	-
	Neorickettsia sennetsu	-	-	-	-	-	-	-	-	-	-	-	-	-	-	-	-	-	-	-	-	-	-	-	-	-	-	-	-	-
	Orientia tsutsugamushi	-	-	-	-	-	-	-	-	-	-	-	-	-	-	-	-	-	-	-	-	-	-	-	-	-	-	-	-	-
	Rickettsia africae	-	-	-	-	-	-	-	-	-	-	-	-	-	-	-	-	-	-	-	-	-	-	-	-	-	-	-	-	-
	Rickettsia akari	-	-	-	-	-	-	-	-	-	-	-	-	-	-	-	-	-	-	-	-	-	-	-	-	-	-	-	-	-
	Rickettsia bellii	-	-	-	-	-	-	-	-	-	-	-	-	-	-	-	-	-	-	-	-	-	-	-	-	-	-	-	-	-
	Rickettsia canadensis	-	-	-	-	-	-	-	-	-	-	-	-	-	-	-	-	-	-	-	-	-	-	-	-	-	-	-	-	-
	Rickettsia conorii	-	-	-	-	-	-	-	-	-	-	-	-	-	-	-	-	-	-	-	-	-	-	-	-	-	-	-	-	-
	Rickettsia felis	-	-	-	-	-	-	-	-	-	-	-	-	-	-	-	-	-	-	-	-	-	-	-	-	-	-	-	-	-
	Rickettsia massiliae	-	-	-	-	-	-	-	-	-	-	-	-	-	-	-	-	-	-	-	-	-	-	-	-	-	-	-	-	-
	Rickettsia prowazekii	-	-	-	-	-	-	-	-	-	-	-	-	-	-	-	-	-	-	-	-	-	-	-	-	-	-	-	-	-
	Rickettsia rickettsii	-	-	-	-	-	-	-	-	-	-	-	-	-	-	-	-	-	-	-	-	-	-	-	-	-	-	-	-	-
	Rickettsia sibirica	-	-	-	-	-	-	-	-	-	-	-	-	-	-	-	-	-	-	-	-	-	-	-	-	-	-	-	-	-
	Rickettsia typhi	-	-	-	-	-	-	-	-	-	-	-	-	-	-	-	-	-	-	-	-	-	-	-	-	-	-	-	-	-
	Wolbachia endosymbiont	-	-	-	-	-	-	-	-	-	-	-	-	-	-	-	-	-	-	-	-	-	-	-	-	-	-	-	-	-
Proteobacteria/beta/Bordetella	Bordetella bronchiseptica	B	1	1	-	-	Ni	-	_	-	-	+	-	-	-	-	-	+	-	-	-	-	-	-	+	-	-	-	-	-
	Bordetella parapertussis	B	1	1	-	-	Ni	-	_	-	-	+	-	-	-	-	-	+	-	-	-	-	-	-	+	-	-	-	-	-
	Bordetella pertussis	B	1	1	-	-	Ni	-	_	-	-	+	-	-	-	-	-	+	-	-	-	-	-	-	+	-	-	-	-	-
Proteobacteria/beta/Burkholderiaceae	Burkholderia ambifaria	B	1	2	-	-	-	-	UN	-	-	+	-	-	-	-	+	+	-	-	-	-	-	+	+	-	-	-	-	-
	Burkholderia cenocepacia	B	1	2	-	-	-	-	UN	-	CbtE	+	-	-	-	-	+	+	-	-	-	-	-	+	+	-	-	-	-	-
	Burkholderia dolosa	B	1	3	-	-	-	-	Co, UN (2)	-	-	+	-	-	-	-	+	+	-	-	-	+	-	+	+	-	-	-	-	-
	Burkholderia mallei	B	1	3	-	-	-	-	Co	-	-	+	-	-	-	-	+	+	-	-	-	+	-	+	+	-	-	-	-	-
	Burkholderia multivorans	B	1	3	-	-	-	-	Co, UN	-	-	+	-	-	-	-	+	+	-	-	-	+	-	+	+	-	-	-	-	-
	Burkholderia oklahomensis	B	1	3	-	-	-	-	Co	-	-	+	-	-	-	-	+	+	-	-	-	+	-	+	+	-	-	-	-	-
	Burkholderia phymatum	B	2	5	-	-	-	-	UN	-	CbtE	+	+	-	-	-	+	+	+ (2)	-	-	+	-	+	+	-	-	-	-	-
	Burkholderia phytofirmans	B	2	4	-	-	-	-	UN	-	CbtE	+ (2)	-	-	-	-	+	+	+	-	-	+	-	+	+	-	-	-	-	+ (2)
	Burkholderia pseudomallei	B	1	4	-	-	-	-	Co	-	-	+	-	-	-	-	+	+	-	-	-	+ (2)	-	+	+	-	-	-	-	-
	Burkholderia sp. 383	B	1	2	-	-	-	-	UN	-	CbtE	+	-	-	-	-	+	+	-	-	-	-	-	+	+	-	-	-	-	-
	Burkholderia thailandensis	B	1	4	-	-	-	-	Co	-	-	+	-	-	-	-	+	+	-	-	-	+ (2)	-	+	+	-	-	-	-	-
	Burkholderia ubonensis	B	1	3	-	-	-	-	Co, UN	-	-	+	-	-	-	-	+	+	-	-	-	+	-	+	+	-	-	-	-	-
	Burkholderia vietnamiensis	B	3	5	-	-	-	-	Ni, Co, UN	-	-	+	+ (2)	-	-	-	+	+	+	-	-	+ (2)	-	+	+	-	-	-	-	-
	Burkholderia xenovorans	B	2	4	+	-	-	-	Ni, UN	-	CbtE	+	+	-	-	-	+	+	+	-	-	+	-	+	+	-	-	-	-	-
	Limnobacter sp.	Co	-	2	-	-	-	-	-	-	-	-	-	-	-	-	-	+	+	-	-	-	-	-	+	-	-	-	-	-
	Polynucleobacter sp.	B	1	2	-	-	Ni	-	-	-	-	+	-	-	-	-	-	+	+	-	-	-	-	-	+	-	-	-	-	-
	Ralstonia eutropha	B	1	6	-	-	Ni	-	-	-	-	+	-	-	-	-	-	+	+ (3)	-	-	+	-	+	+	-	-	-	-	-
	Ralstonia metallidurans	B	2	4	-	-	Ni (2)	-	Ni	-	-	+	+	-	-	-	-	+	+	-	-	+	-	+	+	-	-	-	-	-
	Ralstonia pickettii	B	1	4	-	-	Ni	-	-	-	-	+	-	-	-	-	-	+	+	-	-	+	-	+	+	-	-	-	-	-
	Ralstonia solanacearum	B	1	4	-	-	Ni	-	Co	-	-	+	-	-	-	-	+	+	+	-	-	+	-	+	+	-	-	-	-	-
Proteobacteria/beta/Neisseriaceae	Chromobacterium violaceum	B	-	3	-	-	Ni	-	Co	-	-	-	-	-	-	-	+	+	-	-	-	+	-	+	+	-	-	-	-	-
	Neisseria gonorrhoeae	-	-	-	-	-	-	-	-	NikK2	-	-	-	-	-	-	-	+	-	-	-	-	-	-	-	-	-	-	-	-
	Neisseria meningitidis	-	-	-	-	-	-	-	-	NikK2	-	-	-	-	-	-	-	+	-	-	-	-	-	-	-	-	-	-	-	-
Proteobacteria/beta/others	Acidovorax avenae	B	1	4	-	-	Ni	-	-	-	CbtC	+	-	-	-	-	+	+	+	-	-	+	-	+	+	-	-	-	-	-
	Acidovorax sp.	Co	-	3	-	-	-	-	-	-	-	-	-	-	-	-	-	+	+	-	-	+	-	-	+	-	-	-	-	-
	Azoarcus sp. BH72	B	3	5	+	-	-	-	-	NikK2L1MQO (UN)	CbtC	-	+ (3)	-	-	-	+	+	+ (2)	-	-	+	-	+	+	-	-	-	-	-
	Comamonas testosteroni	B	1	3	-	-	Ni	-	-	NikK2	-	+	-	-	-	-	+	+	+	-	-	+	-	-	+	-	-	-	-	-
	Dechloromonas aromatica	B	6	5	+ (2)	-	-	-	Ni	CbiMNQO (Co)	-	+	+ (5)	-	-	-	+	+	+ (2)	-	-	+	-	-	+	-	+	-	-	-
	Delftia acidovorans	B	1	3	+	-	Ni	-	-	NikK2	CbtC	+	-	-	-	-	+	+	+	-	-	+	-	-	+	-	-	-	-	-
	Herminiimonas arsenicoxydans	Co	-	1	-	-	-	-	-	-	-	-	-	-	-	-	-	+	-	-	-	-	-	-	+	-	-	-	-	-
	Janthinobacterium sp.	B	1	1	-	-	Ni	-	-	-	-	+	-	-	-	-	-	+	-	-	-	-	-	-	+	-	-	-	-	-
	Methylibium petroleiphilum	B	3	6	+	-	Ni	+	-	NikK2L2M-permease-O (Ni)	CbtAB	+	+ (2)	-	-	-	+	+	+ (3)	-	-	+	-	+	+	-	-	-	-	-
	Methylobacillus flagellatus	B	1	2	+	-	Ni	-	-	-	-	+	-	-	-	-	-	+	-	-	-	+	-	-	+	-	-	-	-	-
	Methylophilales bacterium	Co	-	2	-	-	-	-	-	-	-	-	-	-	-	-	-	-	-	-	-	+	-	-	+	-	-	-	-	-
	Nitrosomonas europaea	Co	-	1	-	-	-	-	-	-	-	-	-	-	-	-	-	-	-	-	-	-	-	-	+	-	-	-	-	-
	Nitrosomonas eutropha	Co	-	1	-	-	-	-	-	-	-	-	-	-	-	-	-	-	-	-	-	-	-	-	+	-	-	-	-	-
	Nitrosospira multiformis	B	2	1	+	-	-	-	-	-	-	+	+	-	-	-	-	+	-	-	-	-	-	-	+	-	-	-	-	-
	Polaromonas naphthalenivorans	B	3	5	-	-	Ni (2)	-	-	-	CbtAB	+	+ (2)	-	-	-	+	+	+ (2)	-	-	+	-	+	+	-	-	-	-	-
	Polaromonas sp.	B	1	6	-	-	-	-	-	-	CbtAB	+	-	-	-	-	+	+	+ (2)	-	-	+ (3)	-	-	+	-	-	-	-	-
	Rhodoferax ferrireducens	B	4	7	-	-	Ni	-	-	-	-	+	+ (3)	-	-	-	-	+	+ (2)	-	+	+ (2)	-	+	+	-	-	-	-	-
	Thiobacillus denitrificans	B	2	2	-	-	Ni	-	-	-	-	-	+ (2)	-	-	-	-	+	-	-	-	+	-	-	+	-	-	-	-	-
	Verminephrobacter eiseniae	B	1	3	-	-	Ni	-	-	-	-	+	-	-	-	-	-	+	+	-	-	+	-	-	+	-	-	-	-	-
Proteobacteria/delta	Anaeromyxobacter dehalogenans	B	2	7	+	-	-	+	-	NikL2M-permease-O (Ni)	-	-	+ (2)	-	-	-	-	+	+	-	+	+ (2)	-	-	+	-	-	+ (2)	-	-
	Anaeromyxobacter sp.	B	4	6	+	-	-	-	-	NikL2M-permease-O (Ni)	-	+	+ (3)	-	-	-	-	+	+ (2)	-	+	+ (2)	-	-	+	-	-	-	-	-
	Bdellovibrio bacteriovorus	Co	-	2	-	-	-	-	-	-	-	-	-	-	-	-	-	+	+	-	-	+	-	-	-	-	-	-	-	-
	Candidatus Desulfococcus oleovorans	B	3	6	-	-	-	-	-	NikK1ML1QO (UN)	-	-	-	+ (2)	+	-	-	+	+ (2)	-	-	-	-	-	-	+ (4)	-	-	-	-
	Desulfotalea psychrophila	B	5	2	+	-	-	-	-	NikML1K1QO (Ni), NikK2L2	CbtX	-	+ (5)	-	-	-	+	+	-	-	-	+	-	-	+	-	-	-	-	-
	Desulfovibrio desulfuricans	B	4	3	+	-	-	-	-	NikK1ML1QO (Ni)	CbtX (2)	-	+ (3)	+	-	-	+	+	-	-	-	+	-	-	+	+	-	-	-	-
	Desulfovibrio vulgaris	B	6	2	+	-	-	-	-	NikMQO (Ni), NikK1 , NikL1, NikK2L2	CbtX (2)	-	+ (5)	+	-	-	+	+	-	-	-	+	-	-	+	-	-	-	-	-
	Desulfuromonas acetoxidans	Co	-	3	-	-	-	-	-	NikK1	CbtX	-	-	-	-	-	+	+	+	-	-	+	-	-	+	-	-	-	-	-
	Geobacter bemidjiensis	B	7	4	+	-	-	-	-	Nik(MN3)QO (UN), CbiMNQO (Co)	-	-	+ (5)	+ (2)	-	-	+	-	+ (2)	-	-	+	-	-	+	-	-	-	-	-
	Geobacter lovleyi	B	5	5	+	-	-	-	-	Nik(MN3)QO (Ni), CbiMNQO (Co)	-	-	+ (5)	-	-	-	+	+	+	-	-	+	-	-	+	-	-	+ (2)	-	-
	Geobacter metallireducens	B	5	7	+	-	-	-	-	CbiMNQO (Co), Nik(MN3)QO (Ni)	-	-	+ (4)	+	-	-	+	-	+ (3)	-	-	+ (2)	-	-	+	+	-	-	-	-
	Geobacter sp. FRC-32	B	3	4	-	-	-	-	-	Nik(MN3)QO (UN), Nik(MN3) (UN), CbiMNQO (Co)	-	-	+	+ (2)	-	-	+	-	+	-	-	+	-	-	+	+	-	-	-	-
	Geobacter sulfurreducens	B	6	4	+	-	-	-	-	Nik(MN3)QO (Ni), Cbi(MN2)-X-QO (Co)	-	-	+ (5)	+	-	-	+	-	+	-	-	+	-	-	+	+	-	-	-	-
	Geobacter uraniumreducens Rf4	B	7	6	+	-	-	-	-	Nik(MN3)QO (Ni), Nik(MN3) (Ni), CbiMNQO (Co)	-	-	+ (6)	+	-	-	+	-	+ (3)	-	-	+ (2)	-	-	+	-	-	-	-	-
	Lawsonia intracellularis	Ni	1	-	+	-	-	-	-	NikL2MQO (Ni)	-	-	+	-	-	-	-	-	-	-	-	-	-	-	-	-	-	-	-	-
	Myxococcus xanthus	Co	-	8	-	-	-	-	-	-	-	-	-	-	-	-	-	+	+ (3)	-	+	+	-	+	+	+	-	-	-	-
	Pelobacter carbinolicus	B	2	4	-	-	-	-	-	Nik(MN1) (Ni), NikO	CbtX	-	-	+ (2)	-	-	+	+	-	-	-	+	-	+ (2)	+	-	-	-	-	-
	Pelobacter propionicus	B	4	7	+	-	-	-	-	Nik(MN3)QO (UN), NikM (UN),CbiMNQO (Co), CbiMN (Co), NikK2, NikK2L2	-	-	+ (4)	-	-	-	+	+	+ (3)	-	-	+	-	+	+	+	-	-	-	-
	Plesiocystis pacifica	B	2	5	+	-	-	Ni	-	NikK3	-	-	+	-	-	+	-	+	+ (3)	-	-	+	-	-	+	-	-	-	-	-
	Stigmatella aurantiaca	B	1	9	-	-	-	+Ni	-	NikK3	-	+	-	-	-	-	-	+	+ (3)	-	+	+	-	+	+	+ (2)	-	-	-	-
	Syntrophobacter fumaroxidans	B	9	3	-	-	-	-	-	Nik(MN3) (UN), NikQO	-	-	+ (6)	+ (2)	+	-	+	+	+	-	-	+	-	-	-	+	-	-	-	-
	Syntrophus aciditrophicus	B	1	3	+	-	-	-	-	-	-	-	+	-	-	-	-	+	-	-	-	+ (2)	-	-	+	-	-	-	-	-
	delta proteobacterium MLMS-1	B	16	1	+ (3)	-	-	-	-	NikMQO (Ni), NikM (Ni), NikMQO (Ni), NikK2L2, NikK2L2 , NikK3	CbtX (2)	-	+ (8)	+ (5)	+ (3)	-	+	+	-	-	-	+	-	-	-	-	-	-	-	-
Proteobacteria/epsilon	Arcobacter butzleri	B	4	1	-	-	-	-	-	NikK1ML1QO (Ni)	-	+	+ (3)	-	-	-	-	+	-	-	-	-	-	-	+	-	-	-	-	-
	Caminibacter mediatlanticus	Ni	6	-	-	-	-	-	-	NikMN2Q2O (Ni)	-	-	+ (6)	-	-	-	-	+	-	-	-	-	-	-	-	-	-	-	-	-
	Campylobacter coli	Ni	1	-	-	-	-	-	-	-	-	-	+	-	-	-	-	+	-	-	-	-	-	-	-	-	-	-	-	-
	Campylobacter concisus	Ni	3	-	+	-	-	-	-	NikK2	-	-	+ (2)	+	-	-	-	+	-	-	-	-	-	-	-	-	-	-	-	-
	Campylobacter curvus	Ni	3	-	+	Ni	-	-	-	NikK1ML1QO (Ni), NikK2	-	-	+ (2)	+	-	-	-	+	-	-	-	-	-	-	-	-	-	-	-	-
	Campylobacter fetus	Ni	2	-	+	-	-	-	-	NikK1ML1QO (UN)	-	-	+ (2)	-	-	-	-	+	-	-	-	-	-	-	-	-	-	-	-	-
	Campylobacter hominis	Ni	1	-	+	-	-	-	-	NikK1ML1QO (UN)	-	-	+	-	-	-	-	-	-	-	-	-	-	-	-	-	-	-	-	-
	Campylobacter jejuni	Ni	1	-	-	-	-	-	-	-	-	-	+	-	-	-	-	+	-	-	-	-	-	-	-	-	-	-	-	-
	Campylobacter lari	Ni	1	-	-	-	-	-	-	-	-	-	+	-	-	-	-	-	-	-	-	-	-	-	-	-	-	-	-	-
	Campylobacter upsaliensis	Ni	1	-	-	-	-	-	-	-	-	-	+	-	-	-	-	+	-	-	-	-	-	-	-	-	-	-	-	-
	Helicobacter acinonychis	Ni	3	-	+	-	-	-	Ni	-	-	+ (2)	+	-	-	-	-	+	-	-	-	-	-	-	-	-	-	-	-	-
	Helicobacter hepaticus	Ni	2	-	+	Ni	-	-	-	-	-	+	+	-	-	-	-	-	-	-	-	-	-	-	-	-	-	-	-	-
	Helicobacter pylori	Ni	2	-	+	-	-	-	Ni	-	-	+	+	-	-	-	-	+	-	-	-	-	-	-	-	-	-	-	-	-
	Nitratiruptor sp. SB155-2	B	3	2	-	-	-	-	-	-	-	-	+ (3)	-	-	-	-	-	-	-	-	+	-	-	+	-	-	-	-	-
	Sulfurovum sp. NBC37-1	B	4	2	-	-	-	-	-	-	-	-	+ (4)	-	-	-	-	-	-	+	-	-	-	-	+	-	-	-	-	-
	Sulfurimonas denitrificans	B	2	1	-	-	-	-	-	NikK2L2-X-M-permease-O (UN)	-	-	+ (2)	-	-	-	-	+	-	-	-	-	-	-	+	-	-	-	-	-
	Wolinella succinogenes	B	2	1	+	Ni (2)	-	-	-	NikK1ML1QO (Ni)	-	-	+ (2)	-	-	-	-	+	-	-	-	-	-	-	+	-	-	-	-	-
Proteobacteria/gamma/Enterobacteriales	Buchnera aphidicola	-	-	-	-	-	-	-	-	-	-	-	-	-	-	-	-	-	-	-	-	-	-	-	-	-	-	-	-	-
	Candidatus Blochmannia	Ni	1	-	-	-	-	-	-	-	-	+	-	-	-	-	-	-	-	-	-	-	-	-	-	-	-	-	-	-
	Citrobacter koseri	B	3	4	+	Ni	-	-	-	CbiMNQO (Co)	-	+	+ (2)	-	-	-	+	+	-	+	-	-	+	+	+	-	-	-	-	-
	Enterobacter sakazakii	B	1	1	-	-	-	-	Ni	-	-	-	+	-	-	-	-	+	-	-	-	-	-	-	+	-	-	-	-	-
	Enterobacter sp.	B	2	1	+	Ni	-	-	Ni	-	-	+	+	-	-	-	-	+	-	-	-	-	-	-	+	-	-	-	-	-
	Erwinia carotovora SCRI1043	B	2	1	-	-	-	-	Ni	-	-	-	+ (2)	-	-	-	-	+	-	-	-	-	-	-	+	-	-	-	-	-
	Escherichia coli	B	6	4	+	Ni	-	-	-	-	-	+ (2)	+ (4)	-	-	-	-	+	+	+	-	-	-	+	+	-	-	-	-	-
	Klebsiella pneumoniae	B	2	5	+	Ni	-	-	Ni	CbiMNQO (Co)	-	+	+	-	-	-	+	+	-	-	-	-	+ (2)	+ (2)	+	-	-	-	-	-
	Photorhabdus luminescens	B	1	1	-	-	-	-	Ni	-	-	+	-	-	-	-	+	+	-	-	-	-	-	+	-	-	-	-	-	-
	Salmonella enterica	B	4	3	+	Ni	-	-	Ni	CbiMNQO (Co)	-	-	+ (4)	-	-	-	+	+	-	-	-	-	+	+	+	-	-	-	-	-
	Salmonella typhimurium	B	4	3	+	Ni	-	-	Ni	CbiMNQO (Co)	-	-	+ (4)	-	-	-	+	+	-	-	-	-	+	+	+	-	-	-	-	-
	Serratia proteamaculans	B	1	2	-	-	-	-	Ni	-	-	-	+	-	-	-	-	+	-	-	-	-	-	+	+	-	-	-	-	-
	Shigella boydii	B	4	3	+	Ni	-	-	-	-	-	-	+ (4)	-	-	-	-	+	+	-	-	-	-	+	+	-	-	-	-	-
	Shigella dysenteriae	B	4	4	+	Ni	-	-	-	-	-	-	+ (4)	-	-	-	-	+	+	+	-	-	-	+	+	-	-	-	-	-
	Shigella flexneri 2a	B	4	2	+	Ni	-	-	-	-	-	-	+ (4)	-	-	-	-	+	+	-	-	-	-	-	+	-	-	-	-	-
	Shigella sonnei	B	4	4	+	Ni	-	-	-	-	-	-	+ (4)	-	-	-	-	+	+	-	-	-	+	+	+	-	-	-	-	-
	Sodalis glossinidius	B	1	1	-	-	-	-	Ni	-	-	+	-	-	-	-	-	+	-	-	-	-	-	-	+	-	-	-	-	-
	Wigglesworthia glossinidia	-	-	-	-	-	-	-	-	-	-	-	-	-	-	-	-	-	-	-	-	-	-	-	-	-	-	-	-	-
	Yersinia bercovieri	B	3	3	-	Ni	-	-	Ni	CbiMNQO (Co)	-	+	+ (2)	-	-	-	+	+	-	-	-	-	+	+	+	-	-	-	-	-
	Yersinia enterocolitica	B	3	4	-	Ni	-	-	Ni	CbiMNQO (Co)	-	+	+ (2)	-	-	-	+	+	+	+	-	-	+	-	+	-	-	-	-	-
	Yersinia frederiksenii	B	3	5	-	Ni	-	-	Ni	CbiMNQO (Co)	-	+	+ (2)	-	-	-	+	+	+	+	-	-	+	+	+	-	-	-	-	-
	Yersinia intermedia	B	3	6	-	Ni	-	-	Ni	CbiMNQO (Co)	-	+	+	-	-	-	+	+	+	+	-	-	+	+ (2)	+	-	-	-	-	-
	Yersinia mollaretii	B	3	4	-	Ni	-	-	Ni	CbiMNQO (Co)	-	+	+ (2)	-	-	-	+	+	+	-	-	-	+	+	+	-	-	-	-	-
	Yersinia pestis KIM	B	1	1	-	Ni	-	-	Ni	-	-	+	-	-	-	-	-	+	-	-	-	-	-	-	+	-	-	-	-	-
	Yersinia pseudotuberculosis	B	1	1	-	Ni	-	-	Ni	-	-	+	-	-	-	-	-	+	-	-	-	-	-	-	+	-	-	-	-	-
Proteobacteria/gamma/Others	Acinetobacter baumannii	B	1	2	+	-	Ni	-	-	-	-	+	-	-	-	-	-	+	-	-	-	-	-	+	+	-	-	-	-	-
	Acinetobacter sp.	B	1	1	-	-	Ni	-	-	-	-	+	-	-	-	-	-	+	-	-	-	-	-	-	+	-	-	-	-	-
	Aeromonas hydrophila	B	2	2	-	Ni	-	-	-	-	-	-	+ (2)	-	-	-	-	+	-	-	-	+	-	-	+	-	-	-	-	-
	Aeromonas salmonicida	B	2	3	-	Ni	-	-	-	-	-	-	+ (2)	-	-	-	-	+	-	-	-	+	-	+	+	-	-	-	-	-
	Alcanivorax borkumensis	B	1	1	-	-	Ni	-	-	NikK2	-	+	-	-	-	-	-	+	-	-	-	-	-	-	+	-	-	-	-	-
	Alkalilimnicola ehrlichei	B	3	2	+	-	Ni	-	-	NikK2L2MQ2O (Ni)	-	+	+ (2)	-	-	-	-	+	-	-	-	+	-	-	+	-	-	-	-	-
	Alteromonadales bacterium	Co	-	2	-	-	-	-	-	-	-	-	-	-	-	-	-	+	-	-	-	-	-	+	+	-	-	-	-	-
	Alteromonas macleodii	B	2	1	-	-	-	-	-	-	-	+	+	-	-	-	-	+	-	-	-	-	-	-	+	-	-	-	-	-
	Baumannia cicadellinicola	-	-	-	-	-	-	-	-	-	-	-	-	-	-	-	-	-	-	-	-	-	-	-	-	-	-	-	-	-
	Beggiatoa sp.	Co	-	1	-	-	-	-	-	Cbi(MN)QO (Co)	-	-	-	-	-	-	+	-	-	-	-	-	-	-	+	-	-	-	-	-
	Candidatus Carsonella	-	-	-	-	-	-	-	-	-	-	-	-	-	-	-	-	-	-	-	-	-	-	-	-	-	-	-	-	-
	Candidatus Ruthia magnifica	-	-	-	-	-	-	-	-	-	-	-	-	-	-	-	-	-	-	-	-	-	-	-	-	-	-	-	-	-
	Candidatus Vesicomyosocius	Co	-	1	-	-	-	-	-	-	-	-	-	-	-	-	-	-	-	-	-	-	-	-	+	-	-	-	-	-
	Chromohalobacter salexigens	B	1	1	-	-	Ni	-	-	-	-	+	-	-	-	-	-	+	-	-	-	-	-	-	+	-	-	-	-	-
	Colwellia psychrerythraea	B	1	1	-	-	-	-	-	NikK2	-	-	-	-	-	+	-	+	-	-	-	-	-	-	+	-	-	-	-	-
	gamma proteobacterium (Congregibacter litoralis) KT 71	B	1	3	-	-	-	-	-	-	-	+	-	-	-	-	-	+	+	-	-	+	-	-	+	-	-	-	-	-
	Coxiella burnetii	-	-	-	-	-	-	-	-	-	-	-	-	-	-	-	-	-	-	-	-	-	-	-	-	-	-	-	-	-
	Dichelobacter nodosus	-	-	-	-	-	-	-	-	NikL1K1	-	-	-	-	-	-	-	-	-	-	-	-	-	-	-	-	-	-	-	-
	Endoriftia persephone	B	1	1	-	-	-	Ni	-	-	-	-	+	-	-	-	-	-	-	-	-	-	-	-	+	-	-	-	-	-
	Francisella tularensis	-	-	-	-	-	-	-	-	-	-	-	-	-	-	-	-	-	-	-	-	-	-	-	-	-	-	-	-	-
	Hahella chejuensis	B	2	2	-	-	Ni	-	-	-	CbtAB	+	+	-	-	-	+	+	-	-	-	+	-	-	+	-	-	-	-	-
	Halorhodospira halophila	Co	-	2	-	-	-	-	-	-	-	-	-	-	-	-	+	+	-	-	-	+	-	-	+	-	-	-	-	-
	Idiomarina baltica	-	-	-	-	-	-	-	-	-	-	-	-	-	-	-	-	+	-	-	-	-	-	-	-	-	-	-	-	-
	Idiomarina loihiensis	-	-	-	-	-	-	-	-	-	-	-	-	-	-	-	-	+	-	-	-	-	-	-	-	-	-	-	-	-
	Legionella pneumophila	Ni	1	-	-	-	-	-	Ni	-	-	-	+	-	-	-	-	-	-	-	-	-	-	-	-	-	-	-	-	-
	Marinobacter algicola	B	1	3	-	-	Ni	-	-	NikK1ML1QO (UN)	-	+	-	-	-	-	-	+	+	-	-	+	-	-	+	-	-	-	-	-
	Marinobacter aquaeolei	B	1	4	-	-	Ni	-	-	-	-	+	-	-	-	-	-	+	-	-	-	+	-	+ (2)	+	-	-	-	-
	Marinobacter sp.	B	1	3	-	-	Ni	-	-	-	-	+	-	-	-	-	-	+	-	-	-	+	-	+	+	-	-	-	-	-
	Marinomonas sp.	B	2	2	-	-	Ni (2)	-	-	-	CbtC	+	-	-	-	+	+	+	-	-	-	-	-	+	+	-	-	-	-	-
	Methylococcus capsulatus	B	2	1	-	-	Ni	-	-	-	CbtAB	-	+ (2)	-	-	-	+	-	-	-	-	-	-	-	+	-	-	-	-	-
	Moritella sp.	B	1	2	-	-	Ni	Co	-	NikK2L1	CbtAB, CbtC	+	-	-	-	+	+	+	+	-	-	-	-	-	+	-	-	-	-	-
	Neptuniibacter caesariensis	B	5	2	-	-	Ni	-	-	CbiK1ML1QO (Co)	-	+	+ (4)	-	-	-	+	+	-	+	-	-	-	-	+	-	-	-	-	-
	Nitrococcus mobilis	B	1	2	-	-	-	-	-	-	-	-	+	-	-	-	-	-	-	-	-	+	-	-	+	-	-	-	-	-
	Nitrosococcus oceani	B	1	2	-	-	Ni	-	-	-	-	+	-	-	-	-	-	+	+	-	-	-	-	-	+	-	-	-	-	-
	Oceanobacter sp.	B	1	3	-	-	Ni	-	-	-	-	+	-	-	-	-	-	+	+	-	-	-	-	+	+	-	-	-	-	-
	Pseudoalteromonas atlantica	Co	-	2	-	-	-	-	-	-	-	-	-	-	-	-	-	+	-	-	-	-	-	+	+	-	-	-	-	-
	Pseudoalteromonas haloplanktis	B	1	1	-	-	Ni	-	-	NikK2	-	+	-	-	-	-	-	+	-	-	-	-	-	-	+	-	-	-	-	-
	Pseudoalteromonas tunicata	Co	-	1	-	-	-	-	-	NikK2	-	-	-	-	-	-	-	+	-	-	-	-	-	-	+	-	-	-	-	-
	Psychrobacter arcticus	Co	-	1	-	-	-	-	-	-	-	-	-	-	-	-	-	-	-	-	-	-	-	-	+	-	-	-	-	-
	Psychrobacter cryohalolentis	B	2	1	-	-	Ni	-	-	-	-	+ (2)	-	-	-	-	-	+	-	-	-	-	-	-	+	-	-	-	-	-
	Psychrobacter sp.	Co	-	1	-	-	-	-	-	-	-	-	-	-	-	-	-	+	-	-	-	-	-	-	+	-	-	-	-	-
	Psychromonas ingrahamii	B	2	2	-	-	-	-	-	-	-	+	+	-	-	-	-	+	-	-	-	-	-	+	+	-	-	-	-	-
	Psychromonas sp.	Ni	1	-	-	-	Ni	-	-	-	-	-	+	-	-	-	-	+	-	-	-	-	-	-	-	-	-	-	-	-
	Reinekea sp.	B	1	3	-	-	Ni	-	-	-	-	+	-	-	-	-	-	+	+	-	-	+	-	-	+	-	-	-	-	-
	Rickettsiella grylli	-	-	-	-	-	-	-	-	-	-	-	-	-	-	-	-	-	-	-	-	-	-	-	-	-	-	-	-	-
	Saccharophagus degradans	B	1	1	-	-	-	+	-	NikK2	-	+	-	-	-	-	-	+	-	-	-	-	-	-	+	-	-	-	-	-
	Shewanella amazonensis	B	1	1	-	-	UN (2)	-	-	NikK2	-	-	+	-	-	-	-	+	-	-	-	-	-	-	+	-	-	-	-	-
	Shewanella baltica	B	1	1	-	-	UN	-	-	NikK2	-	-	+	-	-	-	-	+	-	-	-	-	-	-	+	-	-	-	-	-
	Shewanella denitrificans	Co	-	2	-	-	-	-	-	NikK2	-	-	-	-	-	-	-	+	-	-	-	-	-	+	+	-	-	-	-	-
	Shewanella frigidimarina	B	1	1	-	-	-	-	-	-	-	-	+	-	-	-	-	+	-	-	-	-	-	-	+	-	-	-	-	-
	Shewanella loihica	B	1	1	-	-	UN	-	-	-	-	-	+	-	-	-	-	+	-	-	-	-	-	-	+	-	-	-	-	-
	Shewanella oneidensis	B	1	1	-	-	UN	-	-	NikK2	-	-	+	-	-	-	-	+	-	-	-	-	-	-	+	-	-	-	-	-
	Shewanella pealeana	B	1	1	+	Ni	-	-	-	-	-	-	+	-	-	-	-	+	-	-	-	-	-	-	+	-	-	-	-	-
	Shewanella putrefaciens	B	1	1	-	-	UN	-	-	NikK2	-	-	+	-	-	-	-	+	-	-	-	-	-	-	+	-	-	-	-	-
	Shewanella sediminis	B	1	6	+	Ni	UN	-	-	CbiK1ML1QO (Co)	-	-	+	-	-	-	+	+	-	-	-	-	-	-	+	-	-	+ (5)	-	-
	Shewanella sp.	B	1	1	-	-	UN	-	-	NikK2	-	-	+	-	-	-	-	+	-	-	-	-	-	-	+	-	-	-	-	-
	Shewanella woodyi	B	1	1	-	-	-	-	-	-	-	-	-	-	-	+	-	+	-	-	-	-	-	-	+	-	-	-	-	-
	Thiomicrospira crunogena	B	1	1	+	-	-	-	-	-	-	-	+	-	-	-	-	+	-	-	-	-	-	-	+	-	-	-	-	-
	Vibrionales bacterium	B	1	1	-	-	Ni	-	-	NikK2L1	-	+	-	-	-	-	-	+	-	-	-	-	-	-	+	-	-	-	-	-
	marine gamma proteobacterium HTCC2080	Co	-	4	-	-	-	-	-	-	-	-	-	-	-	-	-	+	+	-	-	-	-	-	+	+	-	+	-	-
	marine gamma proteobacterium HTCC2143	Co	-	4	-	-	-	-	-	-	-	-	-	-	-	-	-	+	+	+	-	-	-	-	+	+	-	-	-	-
	marine gamma proteobacterium HTCC2207	B	1	5	-	-	-	-	-	-	-	+	-	-	-	-	-	+	+ (2)	-	-	+	-	-	+	+	-	-	-	-
Proteobacteria/gamma/Pasteurellaceae	Actinobacillus pleuropneumoniae L20	Ni	2	-	-	-	-	-	-	NikK2L1MQO (Ni)	-	+	+	-	-	-	-	+	-	-	-	-	-	-	-	-	-	-	-	-
	Actinobacillus succinogenes 130Z	Ni	1	-	-	-	-	-	-	NikK2L1MQO (Ni), NikK2	-	-	+	-	-	-	-	+	-	-	-	-	-	-	-	-	-	-	-	-
	Haemophilus ducreyi	-	-	-	-	-	-	-	-	NikL1	-	-	-	-	-	-	-	-	-	-	-	-	-	-	-	-	-	-	-	-
	Haemophilus influenzae	B	1	1	-	-	-	-	-	NikK2L1MO (Ni), NikK2	-	+	-	-	-	-	-	+	-	-	-	-	-	-	+	-	-	-	-	-
	Haemophilus somnus	-	-	-	-	-	-	-	-	-	-	-	-	-	-	-	-	-	-	-	-	-	-	-	-	-	-	-	-	-
	Mannheimia haemolytica	Co	-	1	-	-	-	-	-	-	-	-	-	-	-	-	-	+	-	-	-	-	-	-	+	-	-	-	-	-
	Mannheimia succiniciproducens	B	1	1	-	Ni	-	-	-	-	-	-	+	-	-	-	-	+	-	-	-	-	-	-	+	-	-	-	-	-
	Pasteurella multocida	-	-	-	-	-	-	-	-	-	-	-	-	-	-	-	-	+	-	-	-	-	-	-	-	-	-	-	-	-
Proteobacteria/gamma/Pseudomonadaceae	Azotobacter vinelandii	B	4	3	-	-	Ni (2)	-	-	-	-	+	+ (2)	+	-	-	-	+	-	-	-	+	-	+	+	-	-	-	-	-
	Pseudomonas aeruginosa	B	1	3	-	-	Ni	-	-	-	CbtAB	+	-	-	-	-	+	+	-	-	-	+	-	+	+	-	-	-	-	-
	Pseudomonas entomophila	B	1	2	-	-	Ni	-	-	-	CbtAB	+	-	-	-	-	+	+	-	-	-	-	-	+	+	-	-	-	-	-
	Pseudomonas fluorescens PfO-1	B	1	2	-	-	Ni	-	-	NikK2	CbtAB	+	-	-	-	-	+	+	-	-	-	-	-	+	+	-	-	-	-	-
	Pseudomonas mendocina	B	1	2	-	-	Ni	-	-	NikK2	CbtC	+	-	-	-	-	+	+	-	-	-	-	-	+	+	-	-	-	-	-
	Pseudomonas putida	B	1	2	+	Ni	Ni	-	-	NikK2	CbtAB	+	-	-	-	-	+	+	-	-	-	-	-	+	+	-	-	-	-	-
	Pseudomonas stutzeri	B	1	3	-	-	Ni	-	-	-	-	+	-	-	-	-	-	+	-	-	-	+	-	+	+	-	-	-	-	-
	Pseudomonas syringae	B	2	2	-	-	Ni	-	-	NikK2	CbtAB	+ (2)	-	-	-	-	+	+	-	-	-	-	-	+	+	-	-	-	-	-
Proteobacteria/gamma/Vibrionaceae	Photobacterium profundum	B	2	4	-	-	Ni (3)	-	-	NikK2L1	-	+	+	-	-	-	-	+	-	-	-	+	-	+	+	-	-	+	-	-
	Photobacterium sp.	B	2	1	-	-	Ni	-	-	NikK2L1	-	-	+ (2)	-	-	-	-	+	-	-	-	-	-	-	+	-	-	-	-	-
	Vibrio alginolyticus	Co	-	2	-	-	-	-	-	NikK2L1	-	-	-	-	-	-	-	+	-	-	-	-	-	+	+	-	-	-	-	-
	Vibrio angustum	B	2	1	-	-	Ni	-	-	NikK2L1	-	-	+ (2)	-	-	-	-	+	-	-	-	-	-	-	+	-	-	-	-	-
	Vibrio cholerae	Co	-	1	-	-	-	-	-	-	-	-	-	-	-	-	-	+	-	-	-	-	-	-	+	-	-	-	-	-
	Vibrio fischeri	B	1	1	-	Ni	-	-	-	-	-	+	-	-	-	-	-	+	-	-	-	-	-	-	+	-	-	-	-	-
	Vibrio harveyi	Co	-	1	-	-	-	-	-	NikK2L1	-	-	-	-	-	-	-	+	-	-	-	-	-	-	+	-	-	-	-	-
	Vibrio parahaemolyticus	Co	-	1	-	-	-	-	-	NikK2L1	-	-	-	-	-	-	-	+	-	-	-	-	-	-	+	-	-	-	-	-
	Vibrio shilonii	B	1	1	-	-	Ni (2)	-	-	-	-	+	-	-	-	-	-	+	-	-	-	-	-	-	+	-	-	-	-	-
	Vibrio sp. MED222	Co	-	1	-	-	-	-	-	NikK2L1	-	-	-	-	-	-	+	+	-	-	-	-	-	-	+	-	-	-	-	-
	Vibrio splendidus	B	1	1	-	-	Ni	-	-	NikK2L1	-	+	-	-	-	-	-	+	-	-	-	-	-	-	+	-	-	-	-	-
	Vibrio vulnificus	Co	-	1	-	-	-	-	-	-	-	-	-	-	-	-	-	+	-	-	-	-	-	-	+	-	-	-	-	-
Proteobacteria/gamma/Xanthomonadaceae	Stenotrophomonas maltophilia	Co	-	1	-	-	-	-	-	NikK2	-	-	-	-	-	-	-	+	-	-	-	-	-	-	+	-	-	-	-	-
	Xanthomonas axonopodis	Co	-	2	-	-	-	-	-	NikK2	-	-	-	-	-	-	-	-	-	-	-	-	-	+	+	-	-	-	-	-
	Xanthomonas campestris	Co	-	2	-	-	-	-	-	NikK2	-	-	-	-	-	-	-	-	-	-	-	-	-	+	+	-	-	-	-	-
	Xanthomonas oryzae	Co	-	1	-	-	-	-	-	-	-	-	-	-	-	-	-	-	-	-	-	-	-	-	+	-	-	-	-	-
	Xylella fastidiosa	-	-	-	-	-	-	-	-	NikK2	-	-	-	-	-	-	-	-	-	-	-	-	-	-	-	-	-	-	-	-
Spirochaetales	Borrelia afzelii	-	-	-	-	-	-	-	-	-	-	-	-	-	-	-	-	-	-	-	-	-	-	-	-	-	-	-	-	-
	Borrelia burgdorferi	-	-	-	-	-	-	-	-	-	-	-	-	-	-	-	-	-	-	-	-	-	-	-	-	-	-	-	-	-
	Borrelia garinii	-	-	-	-	-	-	-	-	-	-	-	-	-	-	-	-	-	-	-	-	-	-	-	-	-	-	-	-	-
	Borrelia valaisiana	-	-	-	-	-	-	-	-	-	-	-	-	-	-	-	-	-	-	-	-	-	-	-	-	-	-	-	-	-
	Leptospira borgpetersenii	Co	-	6	-	-	-	-	-	-	-	-	-	-	-	-	+	-	+ (4)	-	-	+	-	-	+	-	-	-	-	-
	Leptospira interrogans	Co	-	6	-	-	-	-	-	-	-	-	-	-	-	-	+	-	+ (4)	-	-	+	-	-	+	-	-	-	-	-
	Treponema denticola	Co	-	1	-	-	-	-	-	NikQOML1 (UN)	CbtF	-	-	-	-	-	+	+	-	+	-	-	-	-	-	-	-	-	-	-
	Treponema pallidum	-	-	-	-	-	-	-	-	-	-	-	-	-	-	-	-	-	-	-	-	-	-	-	-	-	-	-	-	-
Note:
1. If the number of copies for a protein family in certain organism is greater than 1, the number is shown.
2. If some genes are located very close or in the same operon, they are highlighted with different colors.
3. In "Ni/Co utilization" column, B means that both utilization traits are found, Ni/Co means only Ni or Co utilization trait was detected.
4. In columns of Ni/Co transporters, Ni means Ni-specific, Co means Co-specific, UN means unassigned function.
