# Supplementary material for: Comparative genomic analyses of nickel, cobalt and vitamin B12 utilization
Source: BMC Genomics. 2009 Feb 10;10:78. doi: 10.1186/1471-2164-10-78 (PMC2667541; doi:10.1186/1471-2164-10-78)
Supplement: Additional file 2 — Ni/Co utilization in archaea. The table shows the distribution of Ni/Co transporters, Ni-dependent proteins, B12-biosynthesis pathway proteins and B12-dependent proteins in archaea. [file 1471-2164-10-78-S2.xls]

## Sheet: Sheet1
Table S2. Ni/Co utilization in archaea
Classification	Organism	Ni/Co utilization	Num. of Ni users	Num. of Co users	NikR	Ni/Co transporters				Ni-dependent proteins					B12 biosynthesis pathway	BtuFCD homologs	B12-dependent isomerase			B12-dependent methyltransferase
						NikABCDE/YntABCDE	NiCoT	CbiMNQO/NikMNQO	CbtX	Urease	[NiFe] hydrogenase	Ni-CODH	CODH/ACS	MCR			MCM/MeaA/ICM	GM	RNR II	B12-dependent methyltransferases	MtrA
Crenarchaeota/Desulfurococcales	Aeropyrum pernix	Co	-	2	-	-	-	-	-	-	-	-	-	-	-	+	+	-	+	-	-
	Hyperthermus butylicus	B	1	1	+	-	-	NikMN2QO (UN)	-	-	+	-	-	-	-	+	-	-	+	-	-
	Ignicoccus hospitalis	Ni	1	-	-	-	-	-	-	-	+	-	-	-	-	-	-	-	-	-	-
	Staphylothermus marinus	B	2	1	+	-	-	NikMN2QO (Ni)	-	-	+ (2)	-	-	-	-	+	-	-	-	+	-
Crenarchaeota/Sulfolobales	Metallosphaera sedula	B	5	2	+	-	UN	-	-	+	+ (4)	-	-	-	+	+	+	-	+	-	-
	Sulfolobus acidocaldarius	Co	-	2	-	-	UN	-	-	-	-	-	-	-	+	+	+	-	+	-	-
	Sulfolobus solfataricus	B	1	2	+	-	Ni	-	-	-	+	-	-	-	+	+	+	-	+	-	-
	Sulfolobus tokodaii	B	1	2	+	-	UN	-	-	+	-	-	-	-	+	+	+	-	+	-	-
Crenarchaeota/Thermoproteales	Caldivirga maquilingensis	Co	-	1	-	-	-	-	-	-	-	-	-	-	-	+	-	-	+	-	-
	Pyrobaculum aerophilum	Co	-	1	-	-	-	-	-	-	-	-	-	-	+	+	-	-	+	-	-
	Pyrobaculum arsenaticum	B	1	1	+	-	-	Nik(MN2)QO (Ni)	-	-	+	-	-	-	-	+	-	-	+	-	-
	Pyrobaculum calidifontis	B	1	1	+	-	-	NikMN2QO (Ni)	-	-	+	-	-	-	+	+	-	-	+	-	-
	Pyrobaculum islandicum	B	1	1	+	-	-	NikMN2QO (Ni)	-	-	+	-	-	-	-	+	-	-	+	-	-
	Thermofilum pendens	B	3	2	+	-	-	NikMN2QO (UN)	-	-	+ (3)	-	-	-	-	+	-	-	-	+ (2)	-
Euryarchaeota/Archaeoglobales	Archaeoglobus fulgidus	B	4	5	+	-	-	CbiMNQO (Co), Nik(MN2)QO (Ni)	-	-	+ (2)	+	+	-	+	+	+ (2)	-	+	+ (2)	-
Euryarchaeota/Halobacteriales	Haloarcula marismortui	B	1	4	+ (2)	-	-	NikMN2Q (Ni)	-	+	-	-	-	-	+	+	+	+ (2)	+	-	-
	Halobacterium sp.	Co	-	3	+	-	-	CbiMNQO	-	-	-	-	-	-	+	+	+	+	+	-	-
	Haloquadratum walsbyi	B	1	2	+ (2)	-	-	CbiMNQO (Co), NikMN2QO (Ni), CbiMNQO (UN)	-	+	-	-	-	-	+	+	+	-	+	-	-
	Halorubrum lacusprofundi	Co	-	2	+	-	-	-	-	-	-	-	-	-	+	+	+	-	+	-	-
	Natronomonas pharaonis	B	1	2	+ (2)	-	-	-	+	+	-	-	-	-	+	+	+	-	+	-	-
Euryarchaeota/Methanobacteriales	Methanobrevibacter smithii	B	6	2	+	-	-	CbiMNQO (UN), NikMN1QO (UN), NikM	-	-	+ (4)	-	-	+ (2)	+	+	-	-	-	+	+
	Methanosphaera stadtmanae	B	4	5	+	-	-	CbiMNQO (Co), NikMN1Q (UN), NikM	-	-	+ (3)	-	-	+	+	-	-	-	-	+ (4)	+
	Methanothermobacter thermautotrophicus	B	7	4	+ (2)	-	-	CbiMNQO (UN), NikMN1QO (Ni), NikM	-	-	+ (4)	-	+	+ (2)	+	-	-	-	+	+	+ (2)
Euryarchaeota/Methanococcales	Methanocaldococcus jannaschii	B	9	1	+	-	-	CbiMNQO (UN), NikMN2QO (UN)	-	-	+ (4)	+	+ (2)	+ (2)	+	+	-	-	-	-	+
	Methanococcus aeolicus	B	8	3	+	-	-	CbiMNQO (UN), NikMN1Q (Ni)	-	-	+ (6)	-	+	+	+	+	-	-	-	+	+ (2)
	Methanococcus maripaludis C5	B	8	3	+	-	-	CbiMNQO (Co), NikMN1Q (UN)	-	-	+ (6)	-	+	+	+	+	-	-	-	+	+ (2)
	Methanococcus maripaludis S2	B	8	4	+	-	-	CbiMNQO (Co), NikMN1Q (UN)	-	-	+ (6)	-	+	+	+	+	-	-	-	+ (2)	+ (2)
	Methanococcus vannielii	B	8	2	+	-	-	CbiMNQO (Co), NikMN1Q (UN)	-	-	+ (6)	-	+	+	+	+	-	-	-	-	+ (2)
Euryarchaeota/Methanomicrobiales	Candidatus Methanoregula boonei	B	8	5	+	-	UN	CbiMNQO (Co), NikMN2OQ (Ni)	-	-	+ (4)	+	+ (2)	+	+	+	-	-	+	+ (2)	+ (2)
	Methanocorpusculum labreanum	B	6	3	+	-	-	CbiMNQO (Co, 3), NikMN1O (Ni)	-	-	+ (4)	-	-	+ (2)	+	+	-	-	+	-	+ (2)
	Methanoculleus marisnigri	B	6	3	+	-	-	CbiMNQO (Co), NikMN1OQ (Ni)	+	-	+ (4)	-	-	+ (2)	+	+	-	-	+	-	+ (2)
	Methanospirillum hungatei	B	8	3	+	-	-	CbiMNQO (Co), NikMN1OQ (Ni)	-	-	+ (5)	+	+	+	+	+	-	-	-	+	+ (2)
Euryarchaeota/Methanopyrales	Methanopyrus kandleri	B	7	1	+	-	-	NikMQO (Ni)	-	-	+ (4)	+	+	+	+	-	-	-	-	-	+
Euryarchaeota/Methanosarcinales	Methanococcoides burtonii	B	2	10	+	-	-	CbiMNQO (Co), NikMN1QO (Ni)	+	-	-	-	+	+	+	+	-	-	-	+ (8)	+ (2)
	Methanosaeta thermophila	B	4	3	+	-	-	CbiMNQO (Co), NikMN1 (Ni)	+	-	-	+ (2)	+	+	+	+	-	-	+	-	+ (2)
	Methanosarcina acetivorans	B	9	18	+ (4)	Ni (2)	-	CbiMNQO (Co), NikMN1QO (Ni), NikMQO (UN)	+	-	+ (4)	+ (2)	+ (2)	+	+	+	-	-	+	+ (15)	+ (2)
	Methanosarcina barkeri	B	10	16	+ (3)	Ni (2)	-	CbiMNQO (Co, 2), NikMQO (UN), NikMN2QO (Ni)	+	-	+ (5)	+ (2)	+ (2)	+	+	+	-	-	+	+ (11)	+ (4)
	Methanosarcina mazei	B	11	16	+ (3)	Ni	-	CbiMNQO (Co), NikQOMN1 (Ni)	+	-	+ (6)	+ (2)	+ (2)	+	+	+	-	-	+	+ (12)	+ (3)
Euryarchaeota/Thermococcales	Pyrococcus abyssi	B	4	2	+	-	-	-	-	-	+ (4)	-	-	-	-	+	+	-	+	-	-
	Pyrococcus furiosus	B	3	2	+	-	-	NikMN1QO (Ni)	-	-	+ (3)	-	-	-	-	+	+	-	+	-	-
	Pyrococcus horikoshii	B	2	2	+	-	-	-	-	-	+ (2)	-	-	-	-	+	+	-	+	-	-
	Thermococcus kodakarensis	B	2	2	+	-	-	NikMN1QO (UN)	-	-	+ (2)	-	-	-	-	+	+	-	+	-	-
Euryarchaeota/Thermoplasmales	Ferroplasma acidarmanus	B	1	2	-	-	-	-	-	-	+	-	-	-	+	+	+	-	+	-	-
	Picrophilus torridus	B	1	2	-	-	-	-	-	-	+	-	-	-	+	+	+	-	+	-	-
	Thermoplasma acidophilum	Co	-	2	-	-	UN	-	-	-	-	-	-	-	+	+	+	-	+	-	-
	Thermoplasma volcanium	B	1	2	-	-	-	-	-	-	+	-	-	-	+	+	+	-	+	-	-
Nanoarchaeota	Nanoarchaeum equitans	-	-	-	-	-	-	-	-	-	-	-	-	-	-	-	-	-	-	-	-
Note:
1. If the number of copies for a protein family in certain organism is greater than 1, the number is shown.
2. If some genes are located very close or in the same operon, they are highlighted with different colors.
3. In "Ni/Co utilization" column, B means that both utilization traits are found, Ni/Co means only Ni or Co utilization trait was detected.
4. In columns of Ni/Co transporters, Ni means Ni-specific, Co means Co-specific, UN means unassigned function.
