# Supplementary material for: Comparative genomic analyses of nickel, cobalt and vitamin B12 utilization
Source: BMC Genomics. 2009 Feb 10;10:78. doi: 10.1186/1471-2164-10-78 (PMC2667541; doi:10.1186/1471-2164-10-78)
Supplement: Additional file 3 — Ni/Co utilization in eukaryotes. The table shows the distribution of Ni transporters, Ni-dependent proteins and B12-dependent proteins in sequenced eukaryotes. [file 1471-2164-10-78-S3.xls]

## Sheet: Sheet1
Table S3. Ni/Co utilization in eukaryotes
Classification	Organism	Ni/Co utilization	Ni transporters		Ni-dependent protein	B12-dependent proteins
			Nic1p (NiCoT)	UreH	Urease	MCM	MetH	RNR II
Apicomplexa	Babesia bovis	-	-	-	-	-	-	-
	Cryptosporidium hominis	-	-	-	-	-	-	-
	Cryptosporidium muris	-	-	-	-	-	-	-
	Cryptosporidium parvum	-	-	-	-	-	-	-
	Plasmodium berghei	-	-	-	-	-	-	-
	Plasmodium chabaudi	-	-	-	-	-	-	-
	Plasmodium falciparum Dd2	-	-	-	-	-	-	-
	Plasmodium falciparum HB3	-	-	-	-	-	-	-
	Plasmodium vivax	-	-	-	-	-	-	-
	Plasmodium yoelii yoelii	-	-	-	-	-	-	-
	Theileria parva	-	-	-	-	-	-	-
	Toxoplasma gondii RH	-	-	-	-	-	-	-
	Toxoplasma gondii VEG	-	-	-	-	-	-	-
Dictyosteliida	Dictyostelium discoideum AX4	Co	-	-	-	+	+	+
Diplomonadida	Giardia lamblia ATCC 50803	-	-	-	-	-	-	-
Entamoebidae	Entamoeba dispar SAW760	-	-	-	-	-	-	-
	Entamoeba histolytica HM-1:IMSS	-	-	-	-	-	-	-
	Entamoeba invadens IP1	-	-	-	-	-	-	-
Fungi/Ascomycota/Pezizomycotina	Ajellomyces capsulatus NAm1	Ni	+	-	+	-	-	-
	Ascosphaera apis USDA-ARSEF 7405	Ni	+	-	+	-	-	-
	Aspergillus clavatus NRRL 1	Ni	+	-	+	-	-	-
	Aspergillus flavus NRRL3357	Ni	+	-	+	-	-	-
	Aspergillus fumigatus Af293	Ni	+	-	+	-	-	-
	Aspergillus nidulans FGSC A4	Ni	+	-	+	-	-	-
	Aspergillus terreus ATCC 20542	-	-	-	-	-	-	-
	Aspergillus terreus NIH2624	Ni	+	-	+	-	-	-
	Botryotinia fuckeliana B05.10	Ni	+	-	+	-	-	-
	Chaetomium globosum CBS 148.51	Ni	+	-	+	-	-	-
	Coccidioides immitis H538.4	Ni	+	-	+	-	-	-
	Coccidioides immitis RMSCC 2394	Ni	+	-	+	-	-	-
	Coccidioides immitis RS	Ni	+	-	+	-	-	-
	Coccidioides posadasii str. Silveira	Ni	+	-	+	-	-	-
	Fusarium oxysporum f. sp. lycopersici 4286	Ni	+	-	+	-	-	-
	Gibberella moniliformis 7600	Ni	+	-	+	-	-	-
	Gibberella zeae PH-1	Ni	+	-	+	-	-	-
	Magnaporthe grisea 70-15	Ni	+	-	+	-	-	-
	Neosartorya fischeri NRRL 181	Ni	+	-	+	-	-	-
	Neurospora crassa	Ni	+	-	+	-	-	-
	Penicillium marneffei ATCC 18224	Ni	+	-	+	-	-	-
	Phaeosphaeria nodorum SN15	Ni	+	-	+	-	-	-
	Pyrenophora tritici-repentis Pt-1C-BFP	Ni	+	-	+	-	-	-
	Sclerotinia sclerotiorum 1980	Ni	+	-	+	-	-	-
	Talaromyces stipitatus ATCC 10500	Ni	+	-	+	-	-	-
	Trichoderma atroviride IMI 206040	Ni	+	-	+	-	-	-
	Trichoderma reesei QM6a	Ni	+	-	+	-	-	-
	Trichoderma virens Gv29-8	Ni	+	-	+	-	-	-
	Uncinocarpus reesii 1704	Ni	+	-	+	-	-	-
Fungi/Ascomycota/Saccharomycotina	Ashbya gossypii ATCC 10895	-	-	-	-	-	-	-
	Candida albicans SC5314	-	-	-	-	-	-	-
	Candida albicans WO-1	-	-	-	-	-	-	-
	Candida glabrata CBS 138	-	-	-	-	-	-	-
	Candida tropicalis MYA-3404	-	-	-	-	-	-	-
	Clavispora lusitaniae ATCC 42720	-	-	-	-	-	-	-
	Debaryomyces hansenii CBS767	-	-	-	-	-	-	-
	Kluyveromyces lactis NRRL Y-1140	-	-	-	-	-	-	-
	Kluyveromyces waltii NCYC 2644	-	-	-	-	-	-	-
	Lodderomyces elongisporus NRRL YB-4239	-	-	-	-	-	-	-
	Pichia guilliermondii ATCC 6260	-	-	-	-	-	-	-
	Pichia stipitis CBS 6054	-	-	-	-	-	-	-
	Saccharomyces bayanus 623-6C	-	-	-	-	-	-	-
	Saccharomyces bayanus MCYC 623	-	-	-	-	-	-	-
	Saccharomyces castellii NRRL Y-12630	-	-	-	-	-	-	-
	Saccharomyces cerevisiae	-	-	-	-	-	-	-
	Saccharomyces cerevisiae RM11-1a	-	-	-	-	-	-	-
	Saccharomyces cerevisiae YJM789	-	-	-	-	-	-	-
	Saccharomyces kluyveri NRRL Y-12651	-	-	-	-	-	-	-
	Saccharomyces kudriavzevii IFO 1802	-	-	-	-	-	-	-
	Saccharomyces mikatae IFO 1815	-	-	-	-	-	-	-
	Saccharomyces paradoxus NRRL Y-17217	-	-	-	-	-	-	-
	Vanderwaltozyma polyspora DSM 70294	-	-	-	-	-	-	-
	Yarrowia lipolytica CLIB122	-	-	-	-	-	-	-
Fungi/Ascomycota/Schizosaccharomycetes	Schizosaccharomyces japonicus yFS275	Ni	+	-	+	-	-	-
	Schizosaccharomyces pombe 972h	Ni	+	-	+	-	-	-
Fungi/Basidiomycota	Coprinopsis cinerea okayama7#130	Ni	+	-	+	-	-	-
	Cryptococcus neoformans R265	Ni	+	-	+	-	-	-
	Cryptococcus neoformans var. grubii H99	Ni	+	-	+	-	-	-
	Cryptococcus neoformans var. neoformans B-3501A	Ni	+	-	+	-	-	-
	Cryptococcus neoformans var. neoformans JEC21	Ni	+	-	+	-	-	-
	Phanerochaete chrysosporium RP-78	Ni	+	-	+	-	-	-
	Puccinia graminis	Ni	+	-	+	-	-	-
	Ustilago maydis 521	Ni	+	-	+	-	-	-
Fungi/Microsporidia	Encephalitozoon cuniculi GB-M1	-	-	-	-	-	-	-
Fungi/Zygomycota	Rhizopus oryzae RA 99-880	Ni	+	-	+	-	-	-
Metazoa/Coelomata/Arthropoda	Aedes aegypti	-	-	-	-	-	-	-
	Anopheles gambiae str. PEST	-	-	-	-	-	-	-
	Apis mellifera	-	-	-	-	-	-	-
	Bombyx mori	-	-	-	-	-	-	-
	Drosophila ananassae	-	-	-	-	-	-	-
	Drosophila erecta	-	-	-	-	-	-	-
	Drosophila grimshawi	-	-	-	-	-	-	-
	Drosophila melanogaster	-	-	-	-	-	-	-
	Drosophila mojavensis	-	-	-	-	-	-	-
	Drosophila persimilis	-	-	-	-	-	-	-
	Drosophila pseudoobscura	-	-	-	-	-	-	-
	Drosophila sechellia	-	-	-	-	-	-	-
	Drosophila simulans	-	-	-	-	-	-	-
	Drosophila virilis	-	-	-	-	-	-	-
	Drosophila willistoni	-	-	-	-	-	-	-
	Drosophila yakuba	-	-	-	-	-	-	-
	Nasonia vitripennis	-	-	-	-	-	-	-
	Pediculus humanus corporis	-	-	-	-	-	-	-
	Tribolium castaneum	-	-	-	-	-	-	-
Metazoa/Coelomata/Chordata/Mammals	Bos taurus	Co	-	-	-	+	+	-
	Canis familiaris	Co	-	-	-	+	+	-
	Cavia porcellus	Co	-	-	-	+	+	-
	Dasypus novemcinctus	Co	-	-	-	+	+	-
	Echinops telfairi	Co	-	-	-	+	+	-
	Equus caballus	Co	-	-	-	+	+	-
	Felis catus	Co	-	-	-	+	+	-
	Gorilla gorilla	Co	-	-	-	+	+	-
	Homo sapiens	Co	-	-	-	+	+	-
	Loxodonta africana	Co	-	-	-	+	+	-
	Macaca mulatta	Co	-	-	-	+	+	-
	Monodelphis domestica	Co	-	-	-	+	+	-
	Mus musculus	Co	-	-	-	+	+	-
	Myotis lucifugus	Co	-	-	-	+	+	-
	Ornithorhynchus anatinus	Co	-	-	-	+	+	-
	Oryctolagus cuniculus	Co	-	-	-	+	+	-
	Otolemur garnettii	Co	-	-	-	+	+	-
	Pan troglodytes	Co	-	-	-	+	+	-
	Pongo pygmaeus	Co	-	-	-	+	+	-
	Rattus norvegicus	Co	-	-	-	+	+	-
	Sorex araneus	Co	-	-	-	+	+	-
	Spermophilus tridecemlineatus	Co	-	-	-	+	+	-
Metazoa/Coelomata/Chordata/Amphibia	Xenopus tropicalis	Co	-	-	-	+	+	-
Metazoa/Coelomata/Chordata/Others	Anolis carolinensis	Co	-	-	-	+	+	-
	Callorhinchus milii	Co	-	-	-	+	+	-
	Ciona intestinalis	Co	-	-	-	+	+	-
	Ciona savignyi	Co	-	-	-	+	+	-
	Danio rerio	Co	-	-	-	+	+	-
	Gallus gallus	Co	-	-	-	+	+	-
	Oryzias latipes	Co	-	-	-	+	+	-
	Takifugu rubripes	Co	-	-	-	+	+	-
	Tetraodon nigroviridis	Co	-	-	-	+	+	-
Metazoa/Coelomata/Others	Aplysia californica	B	-	-	+	+	+	-
	Strongylocentrotus purpuratus	B	-	-	+	+	+	-
Metazoa/Pseudocoelomata/Nematoda	Caenorhabditis briggsae	Co	-	-	-	+	+	-
	Caenorhabditis elegans	Co	-	-	-	+	+	-
	Caenorhabditis remanei	Co	-	-	-	+	+	-
Kinetoplastida	Leishmania major strain Friedlin	Co	-	-	-	+	+	-
	Leishmania braziliensis	Co	-	-	-	+	+	-
	Leishmania infantum JPCM5	Co	-	-	-	+	+	-
	Trypanosoma brucei	-	-	-	-	-	-	-
	Trypanosoma cruzi	-	-	-	-	-	-	-
Cryptophyta	Guillardia theta	-	-	-	-	-	-	-
Others (Alveolata/Ciliophora)	Paramecium tetraurelia	-	-	-	-	-	-	-
	Tetrahymena thermophila SB210	-	-	-	-	-	-	-
Others (Alveolata/Perkinsea)	Perkinsus marinus ATCC 50983	Co	-	-	-	-	+	-
Others (Parabasalidea)	Trichomonas vaginalis	-	-	-	-	-	-	-
Stramenopiles	Phytophthora infestans T30-4	B	-	+	+	+	+	+
	Phytophthora ramorum	B	-	+	+	+	+	+
	Phytophthora sojae	B	-	+	+	+	+	+
	Thalassiosira pseudonana CCMP1335	B	-	+	+	+	+	-
Viridiplantae/Streptophyta	Arabidopsis thaliana	Ni	- (TgMTP1)	+	+	-	-	-
	Oryza sativa	Ni	- (TgMTP1)	+	+	-	-	-
	Populus trichocarpa	Ni	- (TgMTP1)	+	+	-	-	-
Viridiplantae/Chlorophyta	Chlamydomonas reinhardtii	B	-	+	+	-	+	-
	Ostreococcus tauri	B	-	+	+	-	+	-
	Ostreococcus lucimarinus	B	-	+	+	-	+	-
Rhodophyta	Cyanidioschyzon merolae 10D	-	-	-	-	-	-	-
