# Supplementary material for: Comparative genomic analyses of nickel, cobalt and vitamin B12 utilization
Source: BMC Genomics. 2009 Feb 10;10:78. doi: 10.1186/1471-2164-10-78 (PMC2667541; doi:10.1186/1471-2164-10-78)
Supplement: Additional file 20 — Occurrence of the B12 biosynthetic pathway and Co/B12-dependent enzymes in bacteria. This table shows a summary of the occurrence of the B12 biosynthetic pathway and Co/B12-dependent enzymes in various bacterial phyla. [file 1471-2164-10-78-S20.xls]

## Sheet: Sheet1
Table S4. Occurrence of B12 biosynthetic pathways, Co/B12-dependent enzymes in bacteria
Phylum	Total organisms	B12-utilizing organisms	Co transporter-containing organisms	B12 biosynthesis pathway	B12-dependent isomerase						B12-dependent methyltransferase			B12-dependent dehalogenase	NHase
					MCM/MeaA/ICM	GM	5,6-LAM	RNR II	DDH	EAL	MetH	Other MTs	MtrA	CprA
Firmicutes/Lactobacillales	25	9	2	2	1	-	1	6	3	3	1	-	-	-	-
Firmicutes/Mollicutes	17	-	-	-	-	-	-	-	-	-	-	-	-	-	-
Firmicutes/Bacillales	25	16	6	6	5	-	-	6	3	4	13	-	-	-	-
Firmicutes/Clostridia	38	37	24	29	10	8	7	18	5	9	32	14	-	2	-
Chlamydiae	7	-	-	-	-	-	-	-	-	-	-	-	-	-	-
Bacteroidetes	30	29	10	7	27	-	1	15	-	4	23	5	-	-	-
Chlorobi	9	9	2	3	9	-	-	9	-	-	9	-	-	-	-
Actinobacteria	40	29	23	24	27	1	5	17	4	8	27	-	-	-	7
Spirochaetes	8	3	1	3	2	1	-	2	-	-	2	-	-	-	-
Planctomycetes	3	3	-	-	-	-	-	2	-	1	3	1	-	-	-
Cyanobacteria	16	15	14	15	-	-	-	10	-	-	15	-	-	-	1
Chloroflexi	7	7	3	4	5	-	-	7	-	1	5	-	-	2	-
Deinococcus-Thermus	3	3	2	2	3	-	-	3	-	-	3	-	-	-	-
Thermotogae	6	6	1	1	4	-	4	6	-	-	6	-	-	-	-
Aquificae	2	-	-	-	-	-	-	-	-	-	-	-	-	-	-
Fusobacteria	1	1	1	1	-	1	1	-	-	1	1	-	-	-	-
Lentisphaerae	2	2	1	1	-	-	-	-	-	1	2	1	-	-	-
Verrucomicrobia	1	1	-	-	1	-	-	1	-	1	1	1	-	-	-
Candidate division TM7	3	1	1	1	-	-	-	-	-	-	1	-	-	-	-
Acidobacteria	2	2	-	-	2	-	-	2	-	1	2	1	-	-	-
Deltaproteobacteria	23	22	13	14	16	-	4	21	-	4	18	9	-	2	-
Epsilonproteobacteria	17	5	-	-	-	1	-	1	-	-	5	-	-	-	-
Alphaproteobacteria/Rickettsiales	20	-	-	-	-	-	-	-	-	-	-	-	-	-	-
Alphaproteobacteria/Others	63	60	38	41	55	-	-	48	1	16	54	20	1	7	18
Alphaproteobacteria/Rhizobiaceae	5	5	5	5	5	-	-	5	-	1	5	2	-	-	4
Betaproteobacteria/Bordetella	3	3	-	-	-	-	-	-	-	-	3	-	-	-	-
Betaproteobacteria/Burkholderiaceae	20	20	14	15	10	-	-	15	-	18	20	-	-	-	1
Betaproteobacteria/Neisseriaceae	3	1	1	1	-	-	-	1	-	1	1	-	-	-	-
Betaproteobacteria/Others	19	19	7	8	11	-	1	14	-	5	19	-	1	-	-
Gammaproteobacteria/Enterobacteriales	25	22	9	10	9	6	-	-	10	14	21	-	-	-	-
Gammaproteobacteria/Pasteurellaceae	8	3	-	-	-	-	-	-	-	-	3	-	-	-	-
Gammaproteobacteria/Vibrionaceae	12	12	-	1	-	-	-	1	-	2	12	-	-	1	-
Gammaproteobacteria/Pseudomonadaceae	8	8	6	6	-	-	-	3	-	8	8	-	-	-	-
Gammaproteobacteria/Xanthomonadaceae	5	4	-	-	-	-	-	-	-	2	4	-	-	-	-
Gammaproteobacteria/Others	62	51	7	8	9	2	-	12	-	10	51	3	-	2	-
Proteobacteria/Others	2	2	1	1	1	-	-	2	-	-	2	-	-	-	-
Total	540	410	192	209	212	20	24	227	26	115	372	57	2	16	31
Note:
MCM, methylmalonyl-CoA mutase; ICM, isobutyryl-CoA mutase; MeaA, a B12-dependent mutase with sequence similarity to MCM and ICM. There three subfamilies are quite similar and combined as one group in this study. GM, glutamate mutase; 5,6-LAM, D-lysine 5,6-aminomutase; RNR II, B12-dependent ribonucleotide reductase; DDH, diol dehydratase; EAL, ethanolamine ammonia lyase; MetH, methionine synthase;…
